# Supplementary material for: 1-Benzyl-1H-benzimidazol-2(3H)-one
Source: Acta Crystallogr Sect E Struct Rep Online. 2011 Jun 25;67(Pt 7):o1822. doi: 10.1107/S160053681102455X (PMC3151763; doi:10.1107/S160053681102455X)
Supplement: Supplementary file 2 [file e-67-o1822-Isup2.hkl]

# 
# h,k,l, Fc-squared, Fo-squared, sigma(Fo-squared) and status flag 
# 
data_I
_shelx_title '    str1205m in space group P21/n' 
_shelx_refln_list_code          4 
_shelx_F_calc_maximum      134.24 
_exptl_crystal_F_000       472.00 
_reflns_d_resolution_high  0.7003 
 
loop_ 
 _symmetry_equiv_pos_as_xyz 
 'x, y, z' 
 '-x+1/2, y+1/2, -z+1/2' 
 '-x, -y, -z' 
 'x-1/2, -y-1/2, z-1/2' 
 
_cell_length_a    13.8652 
_cell_length_b     5.7975 
_cell_length_c    14.9337 
_cell_angle_alpha  90.000 
_cell_angle_beta  109.535 
_cell_angle_gamma  90.000 
 
_shelx_F_squared_multiplier     1.000 
 
loop_ 
 _refln_index_h 
 _refln_index_k 
 _refln_index_l 
 _refln_F_squared_calc 
 _refln_F_squared_meas 
 _refln_F_squared_sigma 
 _refln_observed_status 
   2   0   0     1520.73     1542.72     35.37 o 
   4   0   0      561.96      568.21     13.25 o 
   6   0   0      194.73      201.15      5.17 o 
   8   0   0        0.01       -0.20      0.66 o 
  10   0   0        6.40       10.48      1.23 o 
  12   0   0      178.94      182.18      5.50 o 
  14   0   0       34.17       37.30      2.41 o 
  16   0   0        1.00        1.32      1.54 o 
  18   0   0        4.13        2.36      1.91 o 
   1   1   0     2149.21     2130.70     24.64 o 
   2   1   0      217.29      234.62      2.80 o 
   3   1   0        1.31        3.01      0.23 o 
   4   1   0     1718.75     1675.85     22.13 o 
   5   1   0      311.03      336.57      5.76 o 
   6   1   0      298.75      306.82      6.53 o 
   7   1   0      159.20      157.47      3.07 o 
   8   1   0      379.76      379.95      6.69 o 
   9   1   0      229.60      235.81      4.48 o 
  10   1   0        0.17        0.12      0.64 o 
  11   1   0        3.46        2.88      0.75 o 
  12   1   0      278.61      271.25      5.60 o 
  13   1   0      336.28      303.57     10.90 o 
  14   1   0        2.54        2.46      0.92 o 
  15   1   0        3.82        4.41      1.14 o 
  16   1   0       15.81       13.65      2.31 o 
  17   1   0       20.69       21.58      1.76 o 
  18   1   0        4.41        3.93      1.43 o 
   0   2   0     1178.25     1182.70     19.23 o 
   1   2   0        2.30        4.21      0.23 o 
   2   2   0      440.85      432.15      4.57 o 
   3   2   0        0.02        0.03      0.19 o 
   4   2   0       86.71       90.87      1.46 o 
   5   2   0      493.85      527.66      7.27 o 
   6   2   0      361.18      422.47      8.19 o 
   7   2   0      254.11      258.82      6.70 o 
   8   2   0       51.86       51.31      1.58 o 
   9   2   0       43.41       40.20      1.43 o 
  10   2   0      157.57      156.92      7.96 o 
  11   2   0      135.33      130.54      3.01 o 
  12   2   0       11.88       10.52      1.07 o 
  13   2   0        4.02        3.13      1.82 o 
  14   2   0       32.02       27.11      1.69 o 
  15   2   0       27.20       30.00      1.71 o 
  16   2   0       72.78       78.66      3.51 o 
  17   2   0        1.35       -0.62      1.26 o 
  18   2   0        3.04        5.20      2.18 o 
   1   3   0        6.66        8.24      0.36 o 
   2   3   0      193.50      179.23      2.09 o 
   3   3   0      911.16      997.13     10.36 o 
   4   3   0        5.35       11.77      0.59 o 
   5   3   0       17.11       16.89      0.75 o 
   6   3   0        0.82        0.83      0.53 o 
   7   3   0       10.81        9.52      0.66 o 
   8   3   0        9.63        9.66      2.14 o 
   9   3   0        4.53        5.49      0.81 o 
  10   3   0       18.12       16.15      1.15 o 
  11   3   0       67.64       70.76      2.15 o 
  12   3   0       15.52       18.69      1.39 o 
  13   3   0        3.14        5.57      1.04 o 
  14   3   0        1.22        0.51      1.82 o 
  15   3   0        0.78       -0.38      1.53 o 
  16   3   0       13.77       13.21      2.09 o 
  17   3   0        0.02       -0.49      1.81 o 
   0   4   0       76.22       79.61      1.93 o 
   1   4   0       94.03       89.22      1.47 o 
   2   4   0      323.79      301.68      3.88 o 
   3   4   0      100.32      101.68      1.47 o 
   4   4   0       22.26       22.83      0.68 o 
   5   4   0       57.99       63.53      1.08 o 
   6   4   0        4.97        5.48      0.54 o 
   7   4   0      216.86      206.68      2.93 o 
   8   4   0       60.95       52.88      3.34 o 
   9   4   0      201.94      195.66      3.51 o 
  10   4   0       52.63       46.88      1.42 o 
  11   4   0       21.67       21.80      1.44 o 
  12   4   0        6.37        6.82      1.14 o 
  13   4   0       10.01       10.81      1.33 o 
  14   4   0        9.43       12.21      1.44 o 
  15   4   0       10.38       15.41      1.64 o 
  16   4   0        9.27       13.63      2.36 o 
   1   5   0       39.94       42.11      1.08 o 
   2   5   0        0.22        0.55      0.58 o 
   3   5   0       89.09       81.37      1.52 o 
   4   5   0       95.52       86.25      2.04 o 
   5   5   0       38.51       37.20      1.04 o 
   6   5   0       24.59       23.78      0.92 o 
   7   5   0        0.20        0.04      0.53 o 
   8   5   0        0.32        0.01      0.62 o 
   9   5   0       46.66       40.24      1.07 o 
  10   5   0        3.46        3.47      0.83 o 
  11   5   0        2.20        3.66      1.09 o 
  12   5   0       72.46       80.58      3.78 o 
  13   5   0       81.43       81.64      2.80 o 
  14   5   0        0.05       -0.03      1.82 o 
   0   6   0      664.35      627.61     11.07 o 
   1   6   0        0.00       -0.47      0.57 o 
   2   6   0       16.72       16.56      0.87 o 
   3   6   0        0.12        0.49      0.60 o 
   4   6   0       25.41       24.34      1.01 o 
   5   6   0       46.54       43.83      1.56 o 
   6   6   0        2.08        2.11      0.67 o 
   7   6   0       23.39       22.33      1.10 o 
   8   6   0       15.94       18.44      1.18 o 
   9   6   0        8.84       10.06      1.07 o 
  10   6   0        0.00       -1.11      1.11 o 
  11   6   0        0.07       -1.77      1.77 o 
  12   6   0       15.68       18.77      2.62 o 
   1   7   0       14.50       15.42      1.43 o 
   2   7   0        5.22        6.26      2.05 o 
   3   7   0        0.76       -0.36      1.00 o 
   4   7   0        4.82        5.80      1.00 o 
   5   7   0        0.00        0.78      0.90 o 
   6   7   0       11.53       12.07      1.36 o 
   7   7   0        5.70        5.82      1.08 o 
   8   7   0        1.26        1.46      1.35 o 
   9   7   0       14.15       18.59      1.86 o 
   0   8   0        0.77       -0.54      1.79 o 
   1   8   0        4.62        4.48      1.43 o 
   2   8   0        3.97        4.48      1.44 o 
   3   8   0        3.66        5.17      2.23 o 
   4   8   0        0.03       -1.87      1.87 o 
 -17   0   1        0.12       -1.57      1.57 o 
 -15   0   1       68.38       66.78      3.22 o 
 -13   0   1      226.40      216.96      6.40 o 
 -11   0   1       62.63       66.15      2.67 o 
  -9   0   1        6.25        9.89      1.11 o 
  -7   0   1      166.73      174.31      4.68 o 
  -5   0   1      349.11      360.62      8.64 o 
  -3   0   1    10650.43     9469.72    310.78 o 
  -1   0   1     1854.07     1912.01     31.86 o 
   1   0   1     6100.49     5363.74    124.21 o 
   3   0   1      436.04      414.47      9.71 o 
   5   0   1       40.18       39.20      1.45 o 
   7   0   1     1131.69     1179.69     27.34 o 
   9   0   1      146.66      162.15      4.68 o 
  11   0   1      292.83      291.30      7.83 o 
  13   0   1        9.23       13.73      1.76 o 
  15   0   1       44.72       46.77      2.75 o 
  17   0   1        0.27        0.86      1.74 o 
 -18   1   1        0.22       -1.22      1.22 o 
 -17   1   1        8.96       12.16      1.50 o 
 -16   1   1       22.95       23.21      1.64 o 
 -15   1   1        4.61        6.04      1.32 o 
 -14   1   1       94.84       90.28      3.06 o 
 -13   1   1        0.64        0.44      0.80 o 
 -12   1   1       85.90       85.44      2.33 o 
 -11   1   1       12.06       10.84      1.00 o 
 -10   1   1       33.76       36.94      1.41 o 
  -9   1   1     1532.73     1514.40     24.81 o 
  -8   1   1       51.05       45.05      1.76 o 
  -7   1   1        7.98        6.73      0.60 o 
  -6   1   1      204.96      214.39      2.74 o 
  -5   1   1        6.26       10.17      0.41 o 
  -4   1   1       86.69       76.27      1.09 o 
  -3   1   1        0.50        4.35      0.83 o 
  -2   1   1     1557.57     1575.43     18.03 o 
  -1   1   1       24.56       17.89      0.42 o 
   0   1   1     2432.16     2385.35     27.42 o 
   1   1   1     3215.80     3006.65     34.33 o 
   2   1   1      346.42      378.51      5.14 o 
   3   1   1     1426.20     1418.29     22.93 o 
   4   1   1        1.21        1.11      0.32 o 
   5   1   1        0.08        5.62      0.71 o 
   6   1   1        3.37        2.51      0.45 o 
   7   1   1       56.66       61.81      1.56 o 
   8   1   1        2.65        4.43      0.79 o 
   9   1   1       27.69       27.10      1.19 o 
  10   1   1        0.86        0.63      1.07 o 
  11   1   1       36.86       35.79      2.50 o 
  12   1   1       95.62       90.33      3.13 o 
  13   1   1       35.90       34.34      1.63 o 
  14   1   1       15.52       15.67      1.33 o 
  15   1   1        6.56        7.92      1.19 o 
  16   1   1       16.71       17.08      1.90 o 
  17   1   1        1.99        2.67      1.28 o 
  18   1   1        0.37       -1.28      1.94 o 
 -18   2   1        0.33        1.77      2.03 o 
 -17   2   1        0.67        0.89      1.27 o 
 -16   2   1       13.73       12.85      1.43 o 
 -15   2   1        9.38        7.36      1.18 o 
 -14   2   1        0.01       -0.86      0.86 o 
 -13   2   1      165.02      153.99      3.56 o 
 -12   2   1       89.80       81.92      2.29 o 
 -11   2   1        3.20        3.15      1.22 o 
 -10   2   1       83.50       91.92      2.30 o 
  -9   2   1        6.23        9.13      0.83 o 
  -8   2   1       20.53       22.75      1.04 o 
  -7   2   1       12.92       10.31      0.63 o 
  -6   2   1      265.20      248.16      3.15 o 
  -5   2   1        5.78        5.09      0.35 o 
  -4   2   1      189.31      182.48      5.47 o 
  -3   2   1      116.59      127.79      1.50 o 
  -2   2   1     2798.73     2796.69     28.49 o 
  -1   2   1     1660.10     1618.24     16.56 o 
   0   2   1        5.76        6.13      0.28 o 
   1   2   1      178.11      175.62      1.97 o 
   2   2   1       18.08       16.10      0.45 o 
   3   2   1     1896.77     2019.33     26.64 o 
   4   2   1      834.15      956.10     12.89 o 
   5   2   1       37.49       36.60      0.89 o 
   6   2   1       88.57       86.46      1.57 o 
   7   2   1       39.49       37.17      1.26 o 
   8   2   1      381.73      390.33      6.93 o 
   9   2   1       35.41       37.87      1.43 o 
  10   2   1       43.78       47.64      1.61 o 
  11   2   1        7.39        9.30      0.97 o 
  12   2   1       16.46       19.97      1.29 o 
  13   2   1       36.01       33.83      1.62 o 
  14   2   1       39.60       37.51      1.76 o 
  15   2   1       50.93       48.94      2.06 o 
  16   2   1       10.54       10.08      1.45 o 
  17   2   1        2.72        3.52      2.12 o 
 -17   3   1       10.04       11.33      1.61 o 
 -16   3   1        5.64        7.88      1.37 o 
 -15   3   1        0.03       -0.75      1.05 o 
 -14   3   1       25.78       29.74      3.31 o 
 -13   3   1        3.74        4.71      1.07 o 
 -12   3   1        1.21        0.54      1.01 o 
 -11   3   1       41.31       39.90      1.99 o 
 -10   3   1      263.58      249.02      4.89 o 
  -9   3   1       26.72       31.94      1.54 o 
  -8   3   1       66.27       68.74      1.78 o 
  -7   3   1        7.57        6.06      0.63 o 
  -6   3   1        0.41       -0.04      0.33 o 
  -5   3   1        0.17        0.09      0.27 o 
  -4   3   1      665.08      705.02      7.42 o 
  -3   3   1       22.83       23.43      0.69 o 
  -2   3   1       70.40       73.47      1.06 o 
  -1   3   1      134.91      137.36      1.65 o 
   0   3   1      577.29      607.76      6.40 o 
   1   3   1        1.58        0.95      0.30 o 
   2   3   1      431.22      449.43      4.83 o 
   3   3   1       55.78       51.74      0.85 o 
   4   3   1      426.32      495.59      6.91 o 
   5   3   1       19.99       19.72      0.78 o 
   6   3   1       83.82       77.88      3.21 o 
   7   3   1       27.22       29.94      1.21 o 
   8   3   1       34.69       28.97      1.26 o 
   9   3   1        9.80        8.69      0.94 o 
  10   3   1       19.87       22.26      1.29 o 
  11   3   1        5.63        5.24      0.94 o 
  12   3   1        4.14        2.78      0.93 o 
  13   3   1        1.23        0.52      0.95 o 
  14   3   1        5.57        5.98      1.15 o 
  15   3   1        0.54        0.29      1.16 o 
  16   3   1       23.07       25.92      1.88 o 
  17   3   1        3.20        7.56      2.18 o 
 -16   4   1        0.41       -1.33      1.33 o 
 -15   4   1       12.27       12.50      1.51 o 
 -14   4   1        0.10       -0.66      1.45 o 
 -13   4   1       13.03       12.95      1.32 o 
 -12   4   1       74.07       76.24      2.39 o 
 -11   4   1        6.93        7.90      0.85 o 
 -10   4   1        4.80        4.99      2.18 o 
  -9   4   1        4.47        1.78      0.54 o 
  -8   4   1       39.54       47.93      1.16 o 
  -7   4   1       35.21       37.29      0.99 o 
  -6   4   1       18.33       15.14      0.73 o 
  -5   4   1      177.01      167.52      2.10 o 
  -4   4   1       16.23       15.64      0.51 o 
  -3   4   1        9.97       10.15      0.48 o 
  -2   4   1      188.83      184.14      2.55 o 
  -1   4   1      260.14      247.80      3.25 o 
   0   4   1       82.13       75.64      1.12 o 
   1   4   1        6.81       10.38      0.49 o 
   2   4   1        0.03       -0.31      0.31 o 
   3   4   1      609.72      612.22      6.58 o 
   4   4   1       30.26       31.57      0.92 o 
   5   4   1        7.73        5.54      0.46 o 
   6   4   1      100.25       88.31      2.15 o 
   7   4   1       53.80       50.07      1.41 o 
   8   4   1       90.31       86.98      1.89 o 
   9   4   1       44.95       35.80      1.31 o 
  10   4   1       89.29       88.30      2.46 o 
  11   4   1       88.10       88.96      2.55 o 
  12   4   1        0.02       -0.61      0.94 o 
  13   4   1       11.06       11.02      2.98 o 
  14   4   1       75.50       84.70      2.79 o 
  15   4   1        0.02       -0.89      1.29 o 
  16   4   1        4.44        3.82      2.06 o 
 -15   5   1        2.31        3.09      1.63 o 
 -14   5   1       31.63       33.49      2.14 o 
 -13   5   1        9.70       14.43      1.55 o 
 -12   5   1        1.21        0.05      3.25 o 
 -11   5   1       28.74       28.82      1.81 o 
 -10   5   1        0.06        0.06      0.83 o 
  -9   5   1       16.48       13.69      0.85 o 
  -8   5   1        7.72        8.45      0.72 o 
  -7   5   1        2.11        1.54      0.54 o 
  -6   5   1       10.42       12.93      0.74 o 
  -5   5   1       27.87       24.23      1.45 o 
  -4   5   1        0.03       -0.34      0.46 o 
  -3   5   1       23.59       23.71      0.86 o 
  -2   5   1      103.07      103.78      1.77 o 
  -1   5   1      519.45      494.35      6.17 o 
   0   5   1       13.03       12.11      0.70 o 
   1   5   1      306.10      289.57      3.86 o 
   2   5   1       13.43       14.86      0.76 o 
   3   5   1       21.60       18.99      0.82 o 
   4   5   1       31.69       33.35      1.00 o 
   5   5   1       26.42       25.81      0.92 o 
   6   5   1        0.06        0.36      0.45 o 
   7   5   1        2.66        1.33      0.50 o 
   8   5   1       35.28       33.15      0.99 o 
   9   5   1        3.61        3.99      0.70 o 
  10   5   1        4.69        4.19      0.73 o 
  11   5   1        2.52        0.63      1.00 o 
  12   5   1        9.83       10.66      2.84 o 
  13   5   1        0.03        0.88      1.29 o 
  14   5   1        0.02        1.87      1.66 o 
 -13   6   1       18.16       22.78      2.87 o 
 -12   6   1        6.93       10.54      2.33 o 
 -11   6   1        1.75        1.87      1.84 o 
 -10   6   1        4.14        3.74      1.48 o 
  -9   6   1        0.20        0.16      1.21 o 
  -8   6   1       13.53       13.43      0.92 o 
  -7   6   1       37.33       31.85      1.28 o 
  -6   6   1        1.85        1.54      0.73 o 
  -5   6   1       28.58       28.30      1.07 o 
  -4   6   1        9.22       11.14      0.95 o 
  -3   6   1       88.87       85.83      1.79 o 
  -2   6   1        7.62        6.04      0.70 o 
  -1   6   1        0.10        0.21      0.59 o 
   0   6   1       69.93       64.54      1.47 o 
   1   6   1       40.49       39.87      1.18 o 
   2   6   1       14.87       13.67      0.83 o 
   3   6   1        4.99        5.86      0.68 o 
   4   6   1       47.76       43.36      1.44 o 
   5   6   1        0.61        0.13      0.99 o 
   6   6   1       20.69       22.81      1.23 o 
   7   6   1       27.84       26.39      1.32 o 
   8   6   1       71.66       78.37      2.57 o 
   9   6   1        1.08       -0.80      1.96 o 
  10   6   1        1.11        0.15      1.72 o 
  11   6   1       28.62       27.06      2.70 o 
  12   6   1       35.29       35.57      3.21 o 
  -9   7   1       50.03       49.84      3.34 o 
  -8   7   1        0.61        2.04      1.81 o 
  -7   7   1        4.30        4.25      1.24 o 
  -6   7   1        0.02       -0.21      1.07 o 
  -5   7   1       33.87       32.46      1.81 o 
  -4   7   1        0.33       -0.95      0.95 o 
  -3   7   1        0.30       -0.27      1.02 o 
  -2   7   1        5.10        5.40      0.96 o 
  -1   7   1       10.87       10.66      1.07 o 
   0   7   1       21.51       20.09      1.27 o 
   1   7   1        1.50        0.89      0.86 o 
   2   7   1        0.01        0.36      0.85 o 
   3   7   1        0.45       -0.37      0.86 o 
   4   7   1       21.32       22.30      1.34 o 
   5   7   1        0.06       -0.88      0.88 o 
   6   7   1        0.08       -0.53      0.94 o 
   7   7   1        6.75        8.06      1.16 o 
   8   7   1       12.86       17.27      1.38 o 
   9   7   1        0.01        2.60      2.23 o 
  -5   8   1        0.93        2.36      2.09 o 
  -4   8   1        4.53        6.53      2.18 o 
  -3   8   1        8.17        5.71      2.21 o 
  -2   8   1       10.20       12.58      1.69 o 
  -1   8   1        6.30        5.68      1.48 o 
   0   8   1        1.79        2.28      1.34 o 
   1   8   1        2.53        3.11      1.38 o 
   2   8   1        0.49        0.82      1.36 o 
   3   8   1        2.00        3.77      2.08 o 
   4   8   1        7.32       12.76      2.57 o 
 -18   0   2        7.04       11.46      2.26 o 
 -16   0   2       10.17        7.70      1.72 o 
 -14   0   2       27.71       28.04      2.16 o 
 -12   0   2       60.20       54.20      2.50 o 
 -10   0   2       22.38       24.55      1.57 o 
  -8   0   2       86.98       87.68      2.85 o 
  -6   0   2     1318.12     1380.38     22.41 o 
  -4   0   2       28.21       27.02      1.05 o 
  -2   0   2       60.53       56.39      0.97 o 
   0   0   2       14.09       28.32      0.62 o 
   2   0   2     1576.83     1669.43     38.11 o 
   4   0   2     1202.49     1223.54     28.08 o 
   6   0   2     1091.32     1165.48     26.93 o 
   8   0   2       12.79       14.15      1.28 o 
  10   0   2       53.32       51.63      2.36 o 
  12   0   2      583.39      548.84     13.81 o 
  14   0   2        2.40        2.97      1.37 o 
  16   0   2        4.55        6.65      1.92 o 
 -18   1   2        5.37        2.63      1.35 o 
 -17   1   2        2.22        1.88      1.16 o 
 -16   1   2        0.13       -0.39      0.98 o 
 -15   1   2        8.53        8.15      1.16 o 
 -14   1   2        1.30        0.54      0.84 o 
 -13   1   2       10.16       10.85      1.09 o 
 -12   1   2      311.95      302.27      5.79 o 
 -11   1   2      178.68      172.43      3.61 o 
 -10   1   2      143.44      154.06      6.96 o 
  -9   1   2        0.60       -0.16      0.52 o 
  -8   1   2      771.51      811.27     12.33 o 
  -7   1   2       37.80       37.42      0.81 o 
  -6   1   2        2.58        5.25      0.33 o 
  -5   1   2      353.40      366.05      3.92 o 
  -4   1   2     1045.57     1005.21     10.34 o 
  -3   1   2     1959.82     1902.30     17.75 o 
  -2   1   2     7227.15     6920.76     64.42 o 
  -1   1   2     8238.63     7604.90     78.16 o 
   0   1   2      497.53      521.38      5.48 o 
   1   1   2      357.89      333.70      3.51 o 
   2   1   2     2140.82     2080.10     33.54 o 
   3   1   2     1960.84     1941.49     61.21 o 
   4   1   2      208.39      226.94      3.98 o 
   5   1   2       43.99       43.82      1.16 o 
   6   1   2        2.30        2.74      0.69 o 
   7   1   2       44.04       52.53      1.44 o 
   8   1   2       95.61      103.56      2.33 o 
   9   1   2      171.24      161.12      3.33 o 
  10   1   2      137.75      126.81      2.86 o 
  11   1   2       74.75       70.86      2.05 o 
  12   1   2       46.17       49.65      2.13 o 
  13   1   2        8.11        7.41      1.35 o 
  14   1   2        8.12       12.69      1.27 o 
  15   1   2        4.02        2.50      1.37 o 
  16   1   2        5.07        7.54      1.34 o 
  17   1   2        5.60        8.28      1.48 o 
 -18   2   2       13.55       15.27      3.12 o 
 -17   2   2        0.13       -0.60      1.15 o 
 -16   2   2        0.15        0.17      1.33 o 
 -15   2   2        3.57        3.86      1.78 o 
 -14   2   2        0.10        0.15      0.86 o 
 -13   2   2       48.88       45.68      1.75 o 
 -12   2   2       20.31       18.12      2.01 o 
 -11   2   2       14.99       14.28      1.10 o 
 -10   2   2       77.86       74.35      2.89 o 
  -9   2   2        1.19        1.10      0.61 o 
  -8   2   2       71.04       75.57      1.30 o 
  -7   2   2       45.31       46.84      0.97 o 
  -6   2   2       20.82       34.31      0.76 o 
  -5   2   2      836.00      964.07     11.17 o 
  -4   2   2      539.20      604.38      6.33 o 
  -3   2   2      316.44      339.99      4.27 o 
  -2   2   2      449.87      480.65      5.05 o 
  -1   2   2      253.81      246.26      2.68 o 
   0   2   2       33.08       34.35      0.56 o 
   1   2   2      220.60      233.63      2.86 o 
   2   2   2        4.47        6.93      0.34 o 
   3   2   2      114.79      126.56      1.99 o 
   4   2   2      178.96      186.05      2.81 o 
   5   2   2     1245.31     1357.86     22.12 o 
   6   2   2      106.22      100.98      2.99 o 
   7   2   2      321.74      340.57      6.08 o 
   8   2   2       29.66       33.37      1.27 o 
   9   2   2      197.77      189.84      3.84 o 
  10   2   2      145.64      132.38      6.77 o 
  11   2   2      121.71      119.48      2.87 o 
  12   2   2        5.67        6.67      1.27 o 
  13   2   2       15.06       18.82      1.38 o 
  14   2   2       32.26       28.34      1.67 o 
  15   2   2       27.53       24.55      1.71 o 
  16   2   2        0.20       -1.54      1.54 o 
  17   2   2        0.17       -1.91      1.91 o 
 -17   3   2       48.93       51.71      2.40 o 
 -16   3   2        1.21        1.02      2.06 o 
 -15   3   2        0.74        0.87      1.29 o 
 -14   3   2        1.28        0.15      1.00 o 
 -13   3   2       15.33       16.20      1.97 o 
 -12   3   2        0.28        0.33      0.80 o 
 -11   3   2      229.66      221.64      5.51 o 
 -10   3   2      102.81       95.52      2.42 o 
  -9   3   2       72.75       63.92      1.50 o 
  -8   3   2        6.34        6.61      0.53 o 
  -7   3   2       51.50       54.57      1.08 o 
  -6   3   2       30.27       35.07      0.74 o 
  -5   3   2      105.66      116.88      1.51 o 
  -4   3   2      161.86      168.67      2.01 o 
  -3   3   2      252.99      249.17      2.80 o 
  -2   3   2      360.51      376.77      4.08 o 
  -1   3   2       29.97       29.48      0.58 o 
   0   3   2       10.37        9.39      0.40 o 
   1   3   2      502.98      533.83      5.67 o 
   2   3   2      750.27      738.37      8.65 o 
   3   3   2       13.53       11.78      0.53 o 
   4   3   2       72.87       70.52      1.20 o 
   5   3   2      349.75      357.77      5.59 o 
   6   3   2       37.45       41.52      1.87 o 
   7   3   2        9.14        8.69      0.79 o 
   8   3   2        6.91        6.48      1.24 o 
   9   3   2      137.46      124.63      2.87 o 
  10   3   2       40.65       34.35      1.50 o 
  11   3   2       25.50       22.47      1.37 o 
  12   3   2        7.00        7.84      1.08 o 
  13   3   2        3.20        4.07      1.06 o 
  14   3   2        2.68        2.20      1.10 o 
  15   3   2       16.49       20.03      2.18 o 
  16   3   2        0.80        1.08      1.35 o 
 -16   4   2        0.04       -0.07      1.31 o 
 -15   4   2        0.29        1.83      1.27 o 
 -14   4   2       10.06       11.93      1.40 o 
 -13   4   2       64.99       64.03      3.16 o 
 -12   4   2        0.02       -0.54      0.86 o 
 -11   4   2        2.81        5.43      1.01 o 
 -10   4   2      210.93      189.57      2.81 o 
  -9   4   2       11.15       13.34      0.79 o 
  -8   4   2      251.81      229.12      5.24 o 
  -7   4   2        0.34       -0.37      0.37 o 
  -6   4   2      369.01      346.86      5.83 o 
  -5   4   2       62.81       75.13      1.17 o 
  -4   4   2       74.17       73.47      1.13 o 
  -3   4   2       56.08       50.38      0.78 o 
  -2   4   2       52.08       56.84      0.95 o 
  -1   4   2       12.46       12.60      0.51 o 
   0   4   2       23.93       28.29      0.68 o 
   1   4   2      101.61       91.49      1.31 o 
   2   4   2       37.12       40.17      0.83 o 
   3   4   2       40.78       38.48      0.83 o 
   4   4   2        3.86        5.04      0.44 o 
   5   4   2       86.21       85.66      1.55 o 
   6   4   2        3.54        2.23      0.74 o 
   7   4   2       57.16       50.63      1.17 o 
   8   4   2        0.36       -0.53      0.53 o 
   9   4   2        9.28        9.27      1.43 o 
  10   4   2       14.54       14.68      1.22 o 
  11   4   2      175.31      194.85      4.28 o 
  12   4   2       47.24       44.55      1.93 o 
  13   4   2        2.49        3.62      1.18 o 
  14   4   2       18.49       21.64      1.74 o 
  15   4   2        3.30        0.81      1.94 o 
 -15   5   2       10.89       14.28      2.49 o 
 -14   5   2       17.30       23.10      1.83 o 
 -13   5   2        8.53       10.32      1.67 o 
 -12   5   2        0.77       -1.04      1.04 o 
 -11   5   2       52.84       57.93      1.77 o 
 -10   5   2        6.27        5.97      0.87 o 
  -9   5   2        2.98        4.80      0.66 o 
  -8   5   2       37.44       32.41      1.09 o 
  -7   5   2       65.58       65.77      2.74 o 
  -6   5   2       36.59       31.31      0.97 o 
  -5   5   2       10.05        9.65      0.81 o 
  -4   5   2       32.89       32.72      1.22 o 
  -3   5   2       26.74       25.00      0.90 o 
  -2   5   2        0.02        0.40      0.46 o 
  -1   5   2      370.35      348.07      4.53 o 
   0   5   2      115.03      116.79      1.91 o 
   1   5   2       14.61       13.06      0.72 o 
   2   5   2      339.29      317.53      4.19 o 
   3   5   2      127.19      119.96      1.98 o 
   4   5   2        2.40        2.89      0.47 o 
   5   5   2        1.61        2.23      0.50 o 
   6   5   2       27.36       29.71      0.89 o 
   7   5   2        2.58        2.08      0.53 o 
   8   5   2        9.86       12.97      1.18 o 
   9   5   2       17.98       20.18      1.22 o 
  10   5   2       44.02       44.79      1.67 o 
  11   5   2        5.11        9.73      2.01 o 
  12   5   2       14.00       13.72      1.53 o 
  13   5   2        7.84        9.02      1.81 o 
  14   5   2        2.94        3.21      2.18 o 
 -13   6   2        0.29        2.33      3.84 o 
 -12   6   2        2.13        2.18      1.37 o 
 -11   6   2       28.79       30.06      1.56 o 
 -10   6   2        0.64        0.02      1.30 o 
  -9   6   2        1.02        2.02      1.30 o 
  -8   6   2        8.94        9.59      0.99 o 
  -7   6   2        2.04        1.61      0.69 o 
  -6   6   2        0.48        0.51      0.64 o 
  -5   6   2       24.41       21.78      0.99 o 
  -4   6   2        0.00       -0.58      0.58 o 
  -3   6   2       12.79       12.27      0.80 o 
  -2   6   2       25.77       29.00      1.24 o 
  -1   6   2      105.32      100.30      2.21 o 
   0   6   2       18.21       16.89      1.07 o 
   1   6   2       26.94       27.77      1.37 o 
   2   6   2       84.45       76.28      1.88 o 
   3   6   2        0.12        0.63      0.71 o 
   4   6   2       33.23       30.78      2.29 o 
   5   6   2       10.55       10.37      0.98 o 
   6   6   2       18.08       15.10      1.32 o 
   7   6   2       55.58       60.26      1.82 o 
   8   6   2       12.01       14.62      1.17 o 
   9   6   2        8.56        7.98      1.31 o 
  10   6   2        8.57        9.35      2.23 o 
  11   6   2       11.25       14.37      2.28 o 
  -9   7   2        0.28        1.65      1.91 o 
  -8   7   2       28.62       30.83      2.62 o 
  -7   7   2        4.94        3.68      1.79 o 
  -6   7   2        7.77        9.43      1.10 o 
  -5   7   2        7.68        9.00      1.07 o 
  -4   7   2        0.46       -0.39      0.85 o 
  -3   7   2       36.53       37.33      1.54 o 
  -2   7   2       27.52       25.52      1.40 o 
  -1   7   2        1.12        0.32      0.85 o 
   0   7   2       11.96       15.07      1.18 o 
   1   7   2        1.11        1.29      0.88 o 
   2   7   2       16.69       15.72      1.82 o 
   3   7   2       14.47       14.50      1.22 o 
   4   7   2        1.87        2.90      0.96 o 
   5   7   2        9.31       10.90      1.18 o 
   6   7   2        0.01        0.02      0.97 o 
   7   7   2        3.61        2.68      1.46 o 
   8   7   2        5.95        9.60      1.43 o 
   9   7   2        2.25        3.36      2.33 o 
  -5   8   2        8.39        8.04      2.26 o 
  -4   8   2       11.83       17.96      2.57 o 
  -3   8   2        1.79        2.58      1.99 o 
  -2   8   2        3.90        3.12      1.41 o 
  -1   8   2        6.25        7.44      1.54 o 
   0   8   2        5.61        5.09      2.12 o 
   1   8   2        0.07        0.28      1.31 o 
   2   8   2        3.34        4.43      1.41 o 
   3   8   2        1.93        2.45      2.04 o 
 -17   0   3       34.65       36.71      2.77 o 
 -15   0   3      241.30      242.30      7.23 o 
 -13   0   3        0.61        1.32      1.10 o 
 -11   0   3      319.87      286.28      7.65 o 
  -9   0   3       38.71       47.12      1.44 o 
  -7   0   3      190.27      218.05      3.99 o 
  -5   0   3     4175.61     4550.81     93.25 o 
  -3   0   3    12837.08    11280.20    180.56 o 
  -1   0   3     2320.00     2208.44     51.81 o 
   1   0   3    18019.79    16395.66    498.76 o 
   3   0   3     4403.33     4629.77    104.93 o 
   5   0   3      354.39      359.12      8.70 o 
   7   0   3       44.06       45.33      1.87 o 
   9   0   3        2.73        2.55      0.98 o 
  11   0   3       46.42       36.25      2.08 o 
  13   0   3       26.91       25.73      2.06 o 
  15   0   3       86.07       78.02      3.61 o 
  17   0   3        8.99       10.20      2.18 o 
 -18   1   3       10.54       12.28      2.86 o 
 -17   1   3        7.05        6.68      2.16 o 
 -16   1   3       32.57       30.29      1.71 o 
 -15   1   3       29.20       27.76      3.62 o 
 -14   1   3      188.49      173.00      4.21 o 
 -13   1   3       16.89       17.45      1.34 o 
 -12   1   3      136.51      129.46      3.00 o 
 -11   1   3        1.62        1.47      0.70 o 
 -10   1   3      144.52      139.25      3.27 o 
  -9   1   3      257.56      248.23      4.48 o 
  -8   1   3      566.88      575.28      6.90 o 
  -7   1   3      315.03      317.92      3.51 o 
  -6   1   3       11.63       11.42      0.42 o 
  -5   1   3     3116.12     3183.47     32.34 o 
  -4   1   3     2669.94     2723.84     27.64 o 
  -3   1   3    14427.92    13137.57    122.03 o 
  -2   1   3     3427.46     3441.72     32.07 o 
  -1   1   3     3684.47     3495.73     39.80 o 
   0   1   3      923.99      867.87     11.51 o 
   1   1   3      798.65      845.96      9.75 o 
   2   1   3     1447.07     1427.62     16.30 o 
   3   1   3       81.17       86.23      1.70 o 
   4   1   3      383.51      400.36      6.76 o 
   5   1   3      160.07      175.03      7.26 o 
   6   1   3      547.99      603.78     10.15 o 
   7   1   3      177.51      172.44      3.36 o 
   8   1   3        0.70        1.39      0.62 o 
   9   1   3        4.74        4.35      0.73 o 
  10   1   3      114.98      107.73      7.10 o 
  11   1   3       29.02       25.88      1.31 o 
  12   1   3       91.12       88.94      2.45 o 
  13   1   3      187.80      182.01      5.27 o 
  14   1   3        0.63        2.40      1.07 o 
  15   1   3        9.11       15.50      1.91 o 
  16   1   3        0.49       -0.85      1.16 o 
  17   1   3        0.85       -0.34      1.37 o 
 -18   2   3       11.64       14.91      2.17 o 
 -17   2   3        6.33        6.27      1.31 o 
 -16   2   3       10.40       10.39      1.31 o 
 -15   2   3        4.41        2.79      1.16 o 
 -14   2   3       27.74       26.89      1.73 o 
 -13   2   3        1.46        0.21      0.82 o 
 -12   2   3        8.32        8.35      0.94 o 
 -11   2   3      207.82      196.85      4.04 o 
 -10   2   3       36.34       36.43      0.97 o 
  -9   2   3        1.45        0.06      0.39 o 
  -8   2   3       46.34       57.41      1.09 o 
  -7   2   3        9.76        5.88      0.81 o 
  -6   2   3        4.35        4.73      0.31 o 
  -5   2   3       15.65       15.11      0.45 o 
  -4   2   3       66.23       61.52      0.81 o 
  -3   2   3      488.07      518.08      4.96 o 
  -2   2   3       14.82       13.73      0.37 o 
  -1   2   3     1048.07     1028.61     11.13 o 
   0   2   3        0.45        1.11      0.21 o 
   1   2   3      655.87      674.99      7.86 o 
   2   2   3      157.79      167.40      1.90 o 
   3   2   3      204.93      215.48      3.22 o 
   4   2   3        0.05       -0.13      0.30 o 
   5   2   3       95.43       89.48      1.96 o 
   6   2   3        6.16       10.87      0.81 o 
   7   2   3       70.46       62.74      1.69 o 
   8   2   3        2.80        3.05      0.69 o 
   9   2   3      479.65      443.93      7.90 o 
  10   2   3      105.15      101.71      2.52 o 
  11   2   3       15.12       16.41      1.21 o 
  12   2   3        0.07        1.02      1.41 o 
  13   2   3        1.23       -0.01      0.90 o 
  14   2   3        1.20        1.34      1.04 o 
  15   2   3        6.16        6.23      1.30 o 
  16   2   3        8.30        6.93      2.44 o 
 -17   3   3        0.58        1.04      1.32 o 
 -16   3   3       11.55       15.28      1.52 o 
 -15   3   3        2.06        0.45      1.38 o 
 -14   3   3       16.24       15.81      1.36 o 
 -13   3   3       35.29       36.61      1.67 o 
 -12   3   3        8.01       10.37      1.32 o 
 -11   3   3       46.18       50.83      1.77 o 
 -10   3   3      461.47      454.18      5.71 o 
  -9   3   3        0.26        1.07      0.38 o 
  -8   3   3       14.13       13.93      0.59 o 
  -7   3   3        0.16       -0.31      0.31 o 
  -6   3   3       47.39       45.23      0.85 o 
  -5   3   3      223.43      233.21      2.68 o 
  -4   3   3      380.93      436.80      4.71 o 
  -3   3   3      449.63      415.14      4.82 o 
  -2   3   3      649.02      690.59      7.25 o 
  -1   3   3       40.37       41.35      0.71 o 
   0   3   3      289.42      307.24      3.39 o 
   1   3   3       54.53       65.37      0.97 o 
   2   3   3      743.38      818.47      9.57 o 
   3   3   3       78.22       75.28      1.23 o 
   4   3   3       48.07       49.48      0.99 o 
   5   3   3       33.83       33.50      0.97 o 
   6   3   3      315.09      321.10      4.74 o 
   7   3   3        0.04        0.02      0.87 o 
   8   3   3      338.16      324.90      6.01 o 
   9   3   3        1.15        1.70      0.74 o 
  10   3   3       12.56       10.73      1.05 o 
  11   3   3        9.18        6.42      1.54 o 
  12   3   3        4.85        4.44      1.45 o 
  13   3   3       19.12       22.19      1.62 o 
  14   3   3       12.60       13.34      1.87 o 
  15   3   3        0.00       -1.39      1.60 o 
  16   3   3        2.19        5.77      2.04 o 
 -17   4   3        0.09       -1.89      1.89 o 
 -16   4   3        0.67       -0.48      1.33 o 
 -15   4   3        0.51       -0.63      1.15 o 
 -14   4   3       19.56       23.52      3.06 o 
 -13   4   3        0.77        0.64      0.96 o 
 -12   4   3       26.77       21.55      1.45 o 
 -11   4   3       59.25       59.22      1.61 o 
 -10   4   3       12.43       13.44      0.92 o 
  -9   4   3       13.20       11.76      0.61 o 
  -8   4   3       45.93       42.00      0.91 o 
  -7   4   3      198.89      171.69      2.19 o 
  -6   4   3       28.57       23.99      0.70 o 
  -5   4   3       54.92       53.81      0.97 o 
  -4   4   3        0.97        0.94      0.34 o 
  -3   4   3      124.34      118.26      1.58 o 
  -2   4   3       22.64       22.34      0.62 o 
  -1   4   3       12.07       13.18      0.56 o 
   0   4   3      199.78      194.06      2.34 o 
   1   4   3       56.24       57.58      0.99 o 
   2   4   3       12.14       11.76      0.53 o 
   3   4   3      133.67      124.42      1.70 o 
   4   4   3       38.47       42.24      0.98 o 
   5   4   3       15.72       15.47      0.72 o 
   6   4   3       34.03       43.31      1.20 o 
   7   4   3        8.34        8.56      0.73 o 
   8   4   3       17.87       19.41      1.28 o 
   9   4   3       69.49       62.65      1.94 o 
  10   4   3       68.53       68.02      1.79 o 
  11   4   3        1.89        2.57      0.95 o 
  12   4   3        6.18        4.00      1.13 o 
  13   4   3       46.90       46.02      2.17 o 
  14   4   3        0.59        0.27      1.27 o 
  15   4   3       10.06       17.05      2.52 o 
 -15   5   3        2.07        2.21      1.65 o 
 -14   5   3       17.04       20.72      1.76 o 
 -13   5   3        1.69        1.00      1.38 o 
 -12   5   3        1.12        2.21      0.90 o 
 -11   5   3        5.47        7.20      0.95 o 
 -10   5   3       63.70       65.30      1.77 o 
  -9   5   3       11.03       11.65      0.92 o 
  -8   5   3       80.23       68.93      1.46 o 
  -7   5   3       10.04       10.36      0.96 o 
  -6   5   3       17.64       16.87      0.80 o 
  -5   5   3       28.65       26.12      0.90 o 
  -4   5   3       87.38       86.37      2.32 o 
  -3   5   3       13.61       12.83      0.71 o 
  -2   5   3      223.19      205.13      4.44 o 
  -1   5   3       61.61       61.20      1.28 o 
   0   5   3       64.36       61.35      1.28 o 
   1   5   3       33.08       35.44      0.98 o 
   2   5   3        6.04        7.33      0.61 o 
   3   5   3        0.00        0.24      0.51 o 
   4   5   3      197.91      189.35      2.79 o 
   5   5   3        0.12        0.02      0.53 o 
   6   5   3      105.37       96.13      1.93 o 
   7   5   3       31.14       31.82      1.25 o 
   8   5   3        0.53       -0.26      0.89 o 
   9   5   3       17.30       18.89      1.47 o 
  10   5   3       48.29       46.03      2.26 o 
  11   5   3       26.36       27.26      1.82 o 
  12   5   3       34.53       36.96      2.15 o 
  13   5   3       64.71       73.84      2.82 o 
 -13   6   3        2.96        5.96      2.18 o 
 -12   6   3       25.04       30.90      1.64 o 
 -11   6   3        2.58        3.27      1.13 o 
 -10   6   3        2.53        5.54      1.24 o 
  -9   6   3        0.47        0.23      1.20 o 
  -8   6   3        0.13        1.21      2.39 o 
  -7   6   3       29.54       25.35      1.23 o 
  -6   6   3        1.86        0.94      0.74 o 
  -5   6   3       54.90       54.54      1.61 o 
  -4   6   3        4.06        4.83      0.80 o 
  -3   6   3       63.79       64.68      2.13 o 
  -2   6   3       14.72       15.75      1.03 o 
  -1   6   3      138.59      128.80      3.35 o 
   0   6   3       82.45       84.90      2.80 o 
   1   6   3       25.44       21.48      1.15 o 
   2   6   3       19.99       20.94      1.12 o 
   3   6   3       61.51       61.06      3.01 o 
   4   6   3        7.80        9.93      1.06 o 
   5   6   3        3.80        5.05      0.90 o 
   6   6   3       21.81       19.64      1.23 o 
   7   6   3        8.51        9.40      1.05 o 
   8   6   3        5.32        5.60      1.25 o 
   9   6   3        0.00       -0.49      1.13 o 
  10   6   3        0.02       -0.03      1.27 o 
  11   6   3        3.17        6.30      2.14 o 
 -10   7   3        1.92        2.04      1.99 o 
  -9   7   3        1.18        3.59      1.35 o 
  -8   7   3        0.50        2.17      1.53 o 
  -7   7   3        0.01        0.57      2.22 o 
  -6   7   3        8.09       11.77      1.15 o 
  -5   7   3        8.48       11.47      1.14 o 
  -4   7   3        5.48        6.83      1.01 o 
  -3   7   3       52.74       57.61      1.85 o 
  -2   7   3        4.89        7.20      1.05 o 
  -1   7   3       30.53       27.89      1.47 o 
   0   7   3        7.78        8.83      2.32 o 
   1   7   3        1.67        0.85      0.88 o 
   2   7   3       27.42       26.50      1.78 o 
   3   7   3        7.55        5.24      1.04 o 
   4   7   3       28.25       29.79      1.50 o 
   5   7   3        7.16        6.55      1.09 o 
   6   7   3        5.67        7.73      1.12 o 
   7   7   3        5.50        8.83      1.41 o 
   8   7   3        0.35       -0.99      1.39 o 
  -4   8   3        0.18       -1.94      1.94 o 
  -3   8   3        1.35        3.01      2.04 o 
  -2   8   3        0.07        1.44      1.94 o 
  -1   8   3        0.26        0.60      1.34 o 
   0   8   3        0.33        0.86      1.36 o 
   1   8   3        2.34        2.87      1.18 o 
   2   8   3        0.01        0.05      1.13 o 
   3   8   3        0.12        2.01      2.19 o 
 -18   0   4       48.50       46.45      3.19 o 
 -16   0   4       63.49       60.78      3.12 o 
 -14   0   4       46.86       49.69      2.60 o 
 -12   0   4      459.34      446.70     11.38 o 
 -10   0   4       60.42       56.58      1.65 o 
  -8   0   4      178.48      206.69      3.88 o 
  -6   0   4       82.41       76.57      1.36 o 
  -4   0   4     2079.65     2165.49     38.20 o 
  -2   0   4      318.62      389.36     10.20 o 
   0   0   4     3051.52     2997.60    100.19 o 
   2   0   4      115.82      102.80      1.96 o 
   4   0   4      218.27      248.89      6.16 o 
   6   0   4     1136.22     1220.08     28.25 o 
   8   0   4       62.57       56.83      2.30 o 
  10   0   4        0.10        0.61      1.00 o 
  12   0   4      320.89      310.95      8.54 o 
  14   0   4       41.46       40.56      2.58 o 
  16   0   4        0.12       -1.06      1.81 o 
 -19   1   4        0.23       -1.65      1.82 o 
 -18   1   4       10.12       12.46      1.53 o 
 -17   1   4       80.60       71.86      2.53 o 
 -16   1   4        5.22        6.10      1.18 o 
 -15   1   4        7.44        6.45      1.10 o 
 -14   1   4       20.42       19.10      1.50 o 
 -13   1   4        8.00        6.57      0.95 o 
 -12   1   4        2.27        2.47      0.79 o 
 -11   1   4        9.28        8.95      0.73 o 
 -10   1   4        9.19        7.61      0.64 o 
  -9   1   4       81.68       83.42      1.43 o 
  -8   1   4      144.52      137.15      1.98 o 
  -7   1   4       16.53       22.94      0.56 o 
  -6   1   4     3250.06     3381.30     34.35 o 
  -5   1   4      525.01      549.00      5.77 o 
  -4   1   4     2162.58     2166.81     22.07 o 
  -3   1   4        0.66        1.97      0.20 o 
  -2   1   4       66.17       65.70      0.92 o 
  -1   1   4     1145.03     1191.62     15.74 o 
   0   1   4        1.05        5.54      0.32 o 
   1   1   4     2050.66     2100.94     23.97 o 
   2   1   4      204.33      223.54      2.74 o 
   3   1   4      263.04      310.60      3.76 o 
   4   1   4       83.37       88.13      1.52 o 
   5   1   4      187.95      226.74      6.40 o 
   6   1   4       12.22       11.39      0.78 o 
   7   1   4       90.54      104.45      2.83 o 
   8   1   4      134.04      132.55      2.84 o 
   9   1   4        7.50        8.02      0.86 o 
  10   1   4      216.18      205.49      5.32 o 
  11   1   4       21.81       19.80      1.30 o 
  12   1   4       94.55       82.14      2.39 o 
  13   1   4       44.64       42.08      1.85 o 
  14   1   4        5.12        5.16      1.21 o 
  15   1   4        0.01       -0.31      1.25 o 
  16   1   4        2.73        4.30      1.36 o 
 -18   2   4        6.57        5.39      1.42 o 
 -17   2   4        4.34        6.50      1.33 o 
 -16   2   4       21.24       19.99      1.58 o 
 -15   2   4        0.99       -0.79      1.38 o 
 -14   2   4       93.80       88.00      2.55 o 
 -13   2   4        6.21        4.89      0.94 o 
 -12   2   4       33.20       35.18      1.50 o 
 -11   2   4      121.39      113.13      4.09 o 
 -10   2   4       20.81       17.91      1.08 o 
  -9   2   4      245.40      234.10      3.57 o 
  -8   2   4       59.35       62.40      0.98 o 
  -7   2   4       88.54       97.19      1.30 o 
  -6   2   4       43.29       47.43      0.71 o 
  -5   2   4       79.46       79.68      1.23 o 
  -4   2   4       19.14       20.23      0.43 o 
  -3   2   4       52.98       49.57      0.66 o 
  -1   2   4     1197.25     1262.15     14.48 o 
   0   2   4     1449.61     1475.64     16.91 o 
   1   2   4       48.60       43.61      0.70 o 
   2   2   4      310.46      343.46      4.12 o 
   3   2   4      114.82      129.68      1.76 o 
   4   2   4      601.41      647.39      8.82 o 
   5   2   4       10.51        8.77      0.58 o 
   6   2   4       99.50       92.97      2.10 o 
   7   2   4       10.69       11.46      1.02 o 
   8   2   4        4.35        4.67      0.76 o 
   9   2   4       20.19       19.78      1.15 o 
  10   2   4        1.23        0.91      0.75 o 
  11   2   4        0.22       -0.56      0.74 o 
  12   2   4        5.19        5.46      1.04 o 
  13   2   4        2.41        1.34      0.98 o 
  14   2   4        4.30        6.43      1.25 o 
  15   2   4        0.26        1.35      1.17 o 
  16   2   4        4.52        3.70      1.58 o 
 -18   3   4        0.00       -1.96      1.96 o 
 -17   3   4        2.57        3.02      1.35 o 
 -16   3   4        2.58        1.03      1.16 o 
 -15   3   4        0.02       -1.00      1.00 o 
 -14   3   4        1.52       -0.97      1.01 o 
 -13   3   4       10.83       12.28      1.17 o 
 -12   3   4        7.05        7.19      1.01 o 
 -11   3   4       88.56       83.02      1.58 o 
 -10   3   4      156.34      153.70      2.97 o 
  -9   3   4      464.04      430.09      4.78 o 
  -8   3   4       16.96       17.46      0.62 o 
  -7   3   4        0.08        0.03      0.32 o 
  -6   3   4       42.62       43.37      0.81 o 
  -5   3   4       40.16       28.62      0.65 o 
  -4   3   4      364.87      357.83      3.92 o 
  -3   3   4      527.89      583.23      6.18 o 
  -2   3   4       38.14       40.91      0.72 o 
  -1   3   4      198.53      208.68      2.40 o 
   0   3   4       43.81       37.15      1.54 o 
   1   3   4      817.04      853.78      9.96 o 
   2   3   4        2.02        2.78      0.36 o 
   3   3   4       96.11      100.16      1.33 o 
   4   3   4       22.71       20.75      0.65 o 
   5   3   4      184.81      173.27      2.91 o 
   6   3   4        0.01        0.95      0.51 o 
   7   3   4       45.10       51.45      2.45 o 
   8   3   4       47.29       50.71      2.01 o 
   9   3   4       13.48       17.83      0.98 o 
  10   3   4       56.13       53.14      1.82 o 
  11   3   4       93.74       96.18      4.68 o 
  12   3   4       15.88       16.71      1.37 o 
  13   3   4        1.85        1.21      1.09 o 
  14   3   4        0.27       -1.13      1.13 o 
  15   3   4        0.43        0.22      1.24 o 
 -17   4   4        1.89       -0.32      1.44 o 
 -16   4   4        6.30       10.61      2.25 o 
 -15   4   4        0.28       -1.03      2.05 o 
 -14   4   4        0.32        0.02      1.03 o 
 -13   4   4       61.79       65.62      2.27 o 
 -12   4   4        3.53        7.50      1.16 o 
 -11   4   4       18.06       16.73      0.90 o 
 -10   4   4       12.64       12.46      0.74 o 
  -9   4   4       14.28       16.31      0.81 o 
  -8   4   4        5.68        6.08      0.49 o 
  -7   4   4       18.82       20.49      0.68 o 
  -6   4   4      134.32      127.82      1.73 o 
  -5   4   4       58.45       58.49      1.09 o 
  -4   4   4      202.12      215.58      2.58 o 
  -3   4   4       16.83       17.55      0.60 o 
  -2   4   4        3.18        3.53      0.38 o 
  -1   4   4      157.65      153.21      1.94 o 
   0   4   4        5.40        3.73      0.39 o 
   1   4   4       10.06       11.88      0.54 o 
   2   4   4      148.20      146.28      1.91 o 
   3   4   4        9.34       10.08      0.60 o 
   4   4   4      351.56      344.00      4.40 o 
   5   4   4        1.27        1.90      0.76 o 
   6   4   4        0.30        0.60      0.53 o 
   7   4   4       20.44       16.59      0.96 o 
   8   4   4        7.89        6.57      0.78 o 
   9   4   4        6.10        4.22      1.00 o 
  10   4   4        1.84        0.84      1.87 o 
  11   4   4        7.81        7.82      1.50 o 
  12   4   4        1.73        0.05      1.10 o 
  13   4   4        3.66        5.82      1.40 o 
  14   4   4       22.50       25.69      1.96 o 
 -15   5   4        3.01        3.47      1.41 o 
 -14   5   4        1.36        0.43      1.51 o 
 -13   5   4        3.31        1.00      1.22 o 
 -12   5   4        0.06        0.15      0.88 o 
 -11   5   4       12.77       11.34      1.04 o 
 -10   5   4       51.54       53.22      1.61 o 
  -9   5   4        4.56        3.16      0.77 o 
  -8   5   4       11.99       12.77      0.91 o 
  -7   5   4        5.18        7.00      0.65 o 
  -6   5   4       92.94       81.90      1.55 o 
  -5   5   4       69.88       62.23      1.32 o 
  -4   5   4       47.23       44.80      1.11 o 
  -3   5   4       64.13       61.49      1.53 o 
  -2   5   4        8.92       10.19      0.79 o 
  -1   5   4        0.18       -0.54      0.54 o 
   0   5   4      272.73      264.76      4.60 o 
   1   5   4       91.35       78.18      1.48 o 
   2   5   4       31.70       32.68      1.00 o 
   3   5   4      150.90      133.33      2.17 o 
   4   5   4       12.37       15.59      0.86 o 
   5   5   4      159.48      150.83      2.96 o 
   6   5   4        9.53       12.63      0.93 o 
   7   5   4       16.21       16.56      1.28 o 
   8   5   4        0.25       -0.67      2.05 o 
   9   5   4       17.87       17.67      1.82 o 
  10   5   4        0.52        1.20      1.13 o 
  11   5   4        1.27        0.73      1.23 o 
  12   5   4        0.08        0.25      3.85 o 
  13   5   4       15.75       17.78      2.53 o 
 -13   6   4       11.66       16.92      2.53 o 
 -12   6   4       13.82       16.10      2.77 o 
 -11   6   4        4.87        7.20      1.37 o 
 -10   6   4       13.30       12.94      1.41 o 
  -9   6   4        0.05       -0.27      1.00 o 
  -8   6   4        0.42       -0.33      1.49 o 
  -7   6   4       12.22       14.37      1.31 o 
  -6   6   4       23.66       23.78      1.20 o 
  -5   6   4       25.48       20.74      1.15 o 
  -4   6   4        6.52        7.97      0.88 o 
  -3   6   4       18.87       20.63      1.18 o 
  -2   6   4        1.35        0.63      0.71 o 
  -1   6   4       23.15       21.63      1.17 o 
   0   6   4       61.11       61.67      2.16 o 
   1   6   4       33.16       29.20      1.27 o 
   2   6   4       14.63       14.54      1.83 o 
   3   6   4        9.11       10.91      0.98 o 
   4   6   4        0.17        0.63      0.76 o 
   5   6   4        0.50       -0.27      0.78 o 
   6   6   4       18.21       19.76      1.55 o 
   7   6   4        0.01        0.00      1.09 o 
   8   6   4        1.56        2.62      1.24 o 
   9   6   4        6.99        9.40      1.47 o 
  10   6   4        0.92       -1.00      1.30 o 
 -10   7   4       15.80       17.70      2.10 o 
  -9   7   4        0.37        1.35      1.37 o 
  -8   7   4        7.85        6.63      1.41 o 
  -7   7   4        0.04        0.30      1.20 o 
  -6   7   4       24.24       24.14      2.63 o 
  -5   7   4        2.39        1.90      0.96 o 
  -4   7   4        0.01       -0.88      0.88 o 
  -3   7   4       16.03       17.17      1.50 o 
  -2   7   4        0.01       -0.83      0.83 o 
  -1   7   4       16.35       20.21      1.30 o 
   0   7   4        6.10        5.04      1.94 o 
   1   7   4        8.39        9.24      2.05 o 
   2   7   4        3.54        5.70      1.03 o 
   3   7   4       16.19       19.81      1.32 o 
   4   7   4        0.07        0.57      0.97 o 
   5   7   4       11.56       14.32      1.28 o 
   6   7   4        0.23       -0.55      2.02 o 
   7   7   4        1.04       -0.55      1.34 o 
   8   7   4        8.86       12.38      1.88 o 
  -4   8   4        1.84        3.46      2.26 o 
  -3   8   4        1.24        3.44      1.54 o 
  -2   8   4        0.96        1.86      1.45 o 
  -1   8   4       11.50       13.91      1.72 o 
   0   8   4        1.42        4.81      1.73 o 
   1   8   4        3.50        2.90      2.63 o 
   2   8   4        0.02       -0.29      2.16 o 
 -19   0   5        4.00        7.40      2.09 o 
 -17   0   5        0.64       -0.57      1.47 o 
 -15   0   5      146.95      154.67      5.18 o 
 -13   0   5      133.37      132.66      4.41 o 
 -11   0   5      321.02      296.05     26.03 o 
  -9   0   5      432.33      461.55      8.01 o 
  -7   0   5      368.67      360.10      6.25 o 
  -5   0   5      539.04      595.71      9.87 o 
  -3   0   5        0.08        2.28      0.51 o 
  -1   0   5       70.88       55.78      1.18 o 
   1   0   5      129.48      136.02      3.46 o 
   3   0   5       17.86       23.21      0.96 o 
   5   0   5       47.98       48.29      1.84 o 
   7   0   5      346.63      337.09      8.51 o 
   9   0   5      135.74      117.60      3.82 o 
  11   0   5       43.21       41.89      2.35 o 
  13   0   5       59.24       58.23      3.04 o 
  15   0   5        2.43        2.79      1.86 o 
 -19   1   5        0.41        1.65      1.40 o 
 -18   1   5        2.31       -0.76      1.21 o 
 -17   1   5        0.95       -0.24      1.09 o 
 -16   1   5        3.32        3.53      1.16 o 
 -15   1   5       20.85       19.02      1.41 o 
 -14   1   5        2.54        1.62      1.10 o 
 -13   1   5       15.75       18.65      1.25 o 
 -12   1   5       35.10       31.02      1.13 o 
 -11   1   5       17.27       15.94      1.48 o 
 -10   1   5        0.18        1.03      0.53 o 
  -9   1   5       20.20       22.77      0.75 o 
  -8   1   5      193.69      193.71      2.30 o 
  -7   1   5       51.36       52.09      0.86 o 
  -6   1   5     1032.09     1039.39     13.65 o 
  -5   1   5      115.19      120.04      1.45 o 
  -4   1   5      489.39      500.17      5.26 o 
  -3   1   5       14.78       20.28      0.69 o 
  -2   1   5       51.64       57.92      1.16 o 
  -1   1   5      285.53      285.59      3.98 o 
   0   1   5      532.98      544.89      7.36 o 
   1   1   5     2159.50     2322.60     26.45 o 
   2   1   5      724.35      790.63      9.16 o 
   3   1   5      297.56      304.60      3.72 o 
   4   1   5      885.11      983.28     11.40 o 
   5   1   5       42.58       45.81      1.13 o 
   6   1   5       18.63       20.25      0.95 o 
   7   1   5        2.72        0.99      0.58 o 
   8   1   5        9.21        9.92      1.27 o 
   9   1   5      293.35      264.48      5.29 o 
  10   1   5       10.96       13.27      1.66 o 
  11   1   5       28.91       27.87      1.41 o 
  12   1   5        5.80        6.96      1.28 o 
  13   1   5       31.39       31.40      1.65 o 
  14   1   5       24.72       24.51      1.64 o 
  15   1   5       10.10        7.41      1.39 o 
  16   1   5        5.11        7.13      1.87 o 
 -18   2   5        7.91        9.16      1.47 o 
 -17   2   5        1.83        0.23      1.26 o 
 -16   2   5       17.20       19.30      1.52 o 
 -15   2   5       64.70       67.15      2.28 o 
 -14   2   5        7.46        6.55      1.04 o 
 -13   2   5      280.53      262.90      4.28 o 
 -12   2   5      123.74      107.66      2.18 o 
 -11   2   5       18.28       21.42      1.34 o 
 -10   2   5      449.60      446.50      5.90 o 
  -9   2   5      364.48      356.05      3.97 o 
  -8   2   5       58.44       49.04      0.78 o 
  -7   2   5      578.03      600.33      5.82 o 
  -6   2   5      489.87      476.48      4.65 o 
  -5   2   5     1485.60     1542.30     14.45 o 
  -4   2   5     1568.56     1674.31     15.65 o 
  -3   2   5       56.93       57.75      0.74 o 
  -2   2   5        8.08        9.28      0.43 o 
  -1   2   5      520.04      544.79      7.38 o 
   0   2   5       16.23       22.65      0.66 o 
   1   2   5      647.88      678.18      9.15 o 
   2   2   5     1468.32     1571.06     17.98 o 
   3   2   5        0.11        0.30      0.28 o 
   4   2   5        6.59       14.36      0.59 o 
   5   2   5       36.57       41.92      0.92 o 
   6   2   5       89.70       89.30      2.78 o 
   7   2   5      182.07      154.81      6.10 o 
   8   2   5       28.19       24.24      1.00 o 
   9   2   5       11.50       12.32      0.97 o 
  10   2   5       40.18       35.01      1.45 o 
  11   2   5        0.10        0.14      0.82 o 
  12   2   5        5.46        9.47      1.17 o 
  13   2   5       15.42       20.32      1.52 o 
  14   2   5        6.02        6.80      1.29 o 
  15   2   5        0.02       -0.31      1.37 o 
 -18   3   5        0.03       -1.65      1.99 o 
 -17   3   5        0.78        1.01      1.25 o 
 -16   3   5       23.03       22.18      1.70 o 
 -15   3   5        0.92        2.14      1.04 o 
 -14   3   5       19.35       18.87      1.41 o 
 -13   3   5        1.02        1.00      0.70 o 
 -12   3   5       23.33       24.89      1.24 o 
 -11   3   5        5.87        4.85      0.59 o 
 -10   3   5       59.49       57.12      1.25 o 
  -9   3   5      221.28      195.92      2.76 o 
  -8   3   5       39.29       43.40      0.87 o 
  -7   3   5       23.81       25.75      0.67 o 
  -6   3   5        0.35        0.80      0.31 o 
  -5   3   5       86.38       96.31      1.32 o 
  -4   3   5       45.11       43.35      0.69 o 
  -3   3   5        0.59        2.18      0.25 o 
  -2   3   5        0.87        0.19      0.25 o 
  -1   3   5      123.55      130.79      1.63 o 
   0   3   5      123.21      128.31      1.78 o 
   1   3   5       36.93       36.86      1.16 o 
   2   3   5      327.29      312.41      3.83 o 
   3   3   5      258.50      253.60      3.21 o 
   4   3   5       16.40       15.73      0.74 o 
   5   3   5      191.34      195.03      2.64 o 
   6   3   5      201.87      189.17      2.63 o 
   7   3   5        0.57        0.30      0.45 o 
   8   3   5      626.49      596.18      8.48 o 
   9   3   5       69.39       65.75      1.66 o 
  10   3   5       17.85       20.54      1.14 o 
  11   3   5       15.74       15.58      1.25 o 
  12   3   5       24.24       27.12      1.72 o 
  13   3   5        1.30        1.51      1.17 o 
  14   3   5        3.86        4.80      1.38 o 
 -17   4   5        0.23       -0.35      1.39 o 
 -16   4   5       10.63       15.84      1.63 o 
 -15   4   5        0.07        0.31      1.14 o 
 -14   4   5        8.28       10.37      1.11 o 
 -13   4   5       15.43       16.36      1.42 o 
 -12   4   5       55.96       57.34      1.41 o 
 -11   4   5       16.18       16.75      0.89 o 
 -10   4   5        4.81        5.31      0.62 o 
  -9   4   5      237.10      216.21      3.06 o 
  -8   4   5       10.34       10.65      0.87 o 
  -7   4   5       59.91       59.85      1.07 o 
  -6   4   5       24.08       24.78      0.71 o 
  -5   4   5        5.51        7.60      0.53 o 
  -4   4   5      464.17      431.12      4.75 o 
  -3   4   5       17.54       12.43      0.58 o 
  -2   4   5        2.14        1.49      0.47 o 
  -1   4   5       11.81       13.19      0.57 o 
   0   4   5       19.36       21.80      0.78 o 
   1   4   5       31.37       32.05      0.93 o 
   2   4   5      217.53      212.35      3.40 o 
   3   4   5        7.12       11.46      0.78 o 
   4   4   5        7.51        9.02      0.90 o 
   5   4   5      119.31      114.99      2.72 o 
   6   4   5        6.22        9.73      0.99 o 
   7   4   5      144.87      136.24      3.20 o 
   8   4   5       18.64       21.53      2.63 o 
   9   4   5       39.10       34.17      1.70 o 
  10   4   5        1.32        1.12      1.03 o 
  11   4   5        2.72        1.04      1.76 o 
  12   4   5       15.06       15.01      1.54 o 
  13   4   5        1.40        1.76      1.34 o 
  14   4   5       13.78       15.18      2.53 o 
 -15   5   5        0.37       -1.30      1.30 o 
 -14   5   5        5.13        5.33      1.40 o 
 -13   5   5       11.17       13.79      1.21 o 
 -12   5   5        0.21        0.02      0.86 o 
 -11   5   5       34.49       35.24      1.43 o 
 -10   5   5        5.69        6.60      0.87 o 
  -9   5   5       45.18       39.67      1.36 o 
  -8   5   5       35.58       35.71      2.90 o 
  -7   5   5       27.84       26.49      1.12 o 
  -6   5   5       14.44       15.10      0.92 o 
  -5   5   5       36.23       29.62      1.20 o 
  -4   5   5       15.14       14.95      0.93 o 
  -3   5   5       63.66       62.79      1.58 o 
  -2   5   5        9.73        8.89      0.77 o 
  -1   5   5        2.08        2.39      0.51 o 
   0   5   5        2.24        2.19      0.71 o 
   1   5   5      138.24      130.51      2.11 o 
   2   5   5       90.11       88.44      2.07 o 
   3   5   5        0.01       -0.53      0.53 o 
   4   5   5      238.85      214.00      3.15 o 
   5   5   5      102.30      101.47      2.20 o 
   6   5   5        3.12        2.42      0.94 o 
   7   5   5        1.85        3.83      1.00 o 
   8   5   5       10.36       11.86      1.30 o 
   9   5   5        0.16       -1.03      1.03 o 
  10   5   5        5.52        3.45      1.25 o 
  11   5   5       23.90       25.15      1.90 o 
  12   5   5        0.24        0.44      1.38 o 
 -13   6   5        7.87        8.83      1.54 o 
 -12   6   5        2.82        6.36      1.42 o 
 -11   6   5       11.24       12.07      1.50 o 
 -10   6   5        1.02        0.15      1.13 o 
  -9   6   5       17.33       17.23      2.52 o 
  -8   6   5        5.21        4.15      1.12 o 
  -7   6   5        6.81        8.33      1.39 o 
  -6   6   5       14.73       15.07      1.05 o 
  -5   6   5        2.60        2.62      0.79 o 
  -4   6   5       92.06       87.41      2.09 o 
  -3   6   5        0.18       -0.11      0.69 o 
  -2   6   5        4.94        5.63      0.82 o 
  -1   6   5        1.20        1.75      0.74 o 
   0   6   5      124.14      117.13      2.99 o 
   1   6   5        3.45        3.69      0.83 o 
   2   6   5        0.01       -0.07      0.74 o 
   3   6   5        2.11        1.72      1.05 o 
   4   6   5       32.70       33.78      1.44 o 
   5   6   5        6.73        8.08      1.38 o 
   6   6   5        2.65        1.42      1.32 o 
   7   6   5        2.12        2.78      1.24 o 
   8   6   5        8.25       10.47      1.53 o 
   9   6   5        0.19       -0.25      1.29 o 
  10   6   5       10.17        7.48      1.55 o 
 -10   7   5        0.02       -1.42      2.26 o 
  -9   7   5       16.11       20.09      2.16 o 
  -8   7   5        4.86        7.84      1.44 o 
  -7   7   5        2.01        3.88      1.29 o 
  -6   7   5       44.17       45.30      2.16 o 
  -5   7   5        7.28        9.10      1.41 o 
  -4   7   5       11.21       15.27      1.24 o 
  -3   7   5       11.44       12.82      1.18 o 
  -2   7   5        0.06       -0.87      0.87 o 
  -1   7   5       20.81       23.32      1.39 o 
   0   7   5        0.57       -0.86      1.10 o 
   1   7   5       15.07       14.42      1.57 o 
   2   7   5        1.92        0.45      0.93 o 
   3   7   5        7.80        8.42      2.73 o 
   4   7   5        4.14        4.57      1.14 o 
   5   7   5        4.24        4.79      1.36 o 
   6   7   5        1.58        3.36      1.40 o 
   7   7   5        1.03        2.77      1.50 o 
  -3   8   5        0.01       -0.48      1.40 o 
  -2   8   5        0.75        2.10      1.79 o 
  -1   8   5        0.62       -0.73      2.52 o 
   0   8   5       19.03       23.36      2.05 o 
 -18   0   6      142.66      130.43      5.10 o 
 -16   0   6       19.66       18.32      2.04 o 
 -14   0   6        3.21        2.60      1.22 o 
 -12   0   6      434.15      392.26      7.18 o 
 -10   0   6        0.19        0.27      0.59 o 
  -8   0   6      690.96      700.49     11.75 o 
  -6   0   6      206.03      260.35      4.61 o 
  -4   0   6     1414.51     1360.77     22.04 o 
  -2   0   6      190.13      176.09      3.11 o 
   0   0   6       77.74      103.99      2.00 o 
   2   0   6       12.96       14.12      0.72 o 
   4   0   6      394.36      476.00      8.09 o 
   6   0   6       30.52       37.47      1.36 o 
   8   0   6      395.04      380.87      9.69 o 
  10   0   6      305.30      268.93      7.46 o 
  12   0   6        4.45        2.30      1.47 o 
  14   0   6        2.82        5.84      1.84 o 
  16   0   6        7.20        6.87      2.26 o 
 -19   1   6       45.95       49.80      4.49 o 
 -18   1   6        4.41        5.78      1.38 o 
 -17   1   6        7.16        5.90      1.29 o 
 -16   1   6        4.04        4.57      1.13 o 
 -15   1   6        0.00       -0.57      0.85 o 
 -14   1   6       29.11       30.80      1.26 o 
 -13   1   6       26.57       23.35      1.08 o 
 -12   1   6       23.58       23.36      0.89 o 
 -11   1   6      209.19      200.28      2.86 o 
 -10   1   6        1.63        1.28      0.45 o 
  -9   1   6        0.01       -0.29      0.31 o 
  -8   1   6      406.65      403.84      4.43 o 
  -7   1   6      429.05      412.66      4.47 o 
  -6   1   6     1163.97     1211.77     12.49 o 
  -5   1   6      584.02      593.13      6.23 o 
  -4   1   6      211.44      203.97      2.57 o 
  -3   1   6        3.40        4.39      0.80 o 
  -2   1   6      560.26      588.06      7.94 o 
  -1   1   6       48.86       49.71      0.98 o 
   0   1   6      132.75      139.41      2.40 o 
   1   1   6      398.85      414.25      4.92 o 
   2   1   6      851.83      855.10      9.92 o 
   3   1   6      897.53      933.24     10.83 o 
   4   1   6      416.49      431.39      5.22 o 
   5   1   6       16.96       14.91      0.65 o 
   6   1   6       11.41       15.35      0.67 o 
   7   1   6       71.13       69.49      1.33 o 
   8   1   6        0.00        0.57      0.55 o 
   9   1   6       18.88       14.78      0.90 o 
  10   1   6       16.20       16.09      1.70 o 
  11   1   6       30.53       31.97      1.54 o 
  12   1   6        0.01        0.11      0.91 o 
  13   1   6       21.96       24.61      1.62 o 
  14   1   6        5.34        4.58      1.00 o 
  15   1   6        0.28        0.17      1.04 o 
 -19   2   6        2.50        0.79      1.99 o 
 -18   2   6        1.25       -0.62      1.21 o 
 -17   2   6        0.08       -0.43      1.09 o 
 -16   2   6       15.14       13.73      1.38 o 
 -15   2   6       14.37       19.10      2.22 o 
 -14   2   6        2.84        3.19      0.76 o 
 -13   2   6       23.52       21.98      1.09 o 
 -12   2   6        1.15        1.44      0.62 o 
 -11   2   6       48.64       50.21      1.15 o 
 -10   2   6       35.66       32.18      0.83 o 
  -9   2   6       11.19       11.72      0.68 o 
  -8   2   6      942.29      941.99      9.88 o 
  -7   2   6      507.04      523.28      5.63 o 
  -6   2   6     2705.11     2714.24     25.28 o 
  -5   2   6      188.16      171.69      2.14 o 
  -4   2   6      275.19      274.55      3.04 o 
  -3   2   6       35.02       43.41      1.11 o 
  -2   2   6      147.60      166.41      2.52 o 
  -1   2   6      351.05      382.84      6.28 o 
   0   2   6       31.98       29.63      0.80 o 
   1   2   6       12.34       16.92      0.72 o 
   2   2   6       27.57       26.48      0.80 o 
   3   2   6      962.65     1017.97     11.80 o 
   4   2   6      623.56      618.10      7.35 o 
   5   2   6       13.16       17.66      0.69 o 
   6   2   6       83.98       83.80      1.44 o 
   7   2   6        3.50        2.90      0.49 o 
   8   2   6       35.63       34.37      1.29 o 
   9   2   6       12.42       13.27      1.33 o 
  10   2   6       24.57       23.14      1.14 o 
  11   2   6       13.70       10.98      0.97 o 
  12   2   6       23.01       23.26      1.26 o 
  13   2   6       12.46       18.13      1.26 o 
  14   2   6        0.21       -0.74      1.54 o 
  15   2   6        0.09        2.15      1.50 o 
 -18   3   6        0.10        0.29      1.98 o 
 -17   3   6        0.07       -0.75      1.21 o 
 -16   3   6        8.87        9.37      1.31 o 
 -15   3   6       17.05       19.61      1.53 o 
 -14   3   6       27.78       27.14      1.28 o 
 -13   3   6        2.47        2.43      0.78 o 
 -12   3   6       25.83       26.29      0.98 o 
 -11   3   6       18.32       18.84      1.00 o 
 -10   3   6       87.58       85.58      2.74 o 
  -9   3   6      621.13      581.21      7.20 o 
  -8   3   6        0.79        0.95      0.45 o 
  -7   3   6        0.84        2.05      0.33 o 
  -6   3   6       29.92       27.08      0.87 o 
  -5   3   6       25.93       25.55      0.57 o 
  -4   3   6       32.22       34.78      0.62 o 
  -3   3   6       10.28       15.35      0.44 o 
  -2   3   6       94.53       91.82      1.26 o 
  -1   3   6      459.09      497.47      5.95 o 
   0   3   6       35.67       32.30      1.18 o 
   1   3   6       60.32       61.13      1.23 o 
   2   3   6       13.51       11.72      0.66 o 
   3   3   6        2.06        3.20      0.39 o 
   4   3   6        9.82       11.66      0.58 o 
   5   3   6      389.04      374.66      4.69 o 
   6   3   6        0.56        0.63      0.46 o 
   7   3   6      181.19      159.26      2.36 o 
   8   3   6       19.51       18.15      1.01 o 
   9   3   6       11.15       13.86      1.24 o 
  10   3   6        2.42        0.58      0.94 o 
  11   3   6       41.58       40.76      1.92 o 
  12   3   6        0.29       -1.11      1.11 o 
  13   3   6        0.23       -0.46      1.22 o 
  14   3   6        0.15       -1.60      2.33 o 
 -17   4   6        0.01       -0.30      2.08 o 
 -16   4   6       11.75       15.61      1.63 o 
 -15   4   6        0.31        2.31      1.15 o 
 -14   4   6       24.08       22.92      1.68 o 
 -13   4   6       22.99       25.76      1.12 o 
 -12   4   6       23.04       21.75      1.01 o 
 -11   4   6       62.01       58.35      1.77 o 
 -10   4   6        1.52        1.92      0.57 o 
  -9   4   6       11.23       10.55      0.80 o 
  -8   4   6       95.26       92.73      2.29 o 
  -7   4   6      194.05      174.02      2.22 o 
  -6   4   6       20.76       22.72      1.24 o 
  -5   4   6      154.02      147.07      1.92 o 
  -4   4   6      130.91      114.90      1.82 o 
  -3   4   6        1.78        1.69      0.45 o 
  -2   4   6       62.62       65.65      1.65 o 
  -1   4   6      516.97      450.87     11.75 o 
   0   4   6       43.34       47.40      1.65 o 
   1   4   6       13.22       16.30      0.89 o 
   2   4   6       40.26       37.26      1.47 o 
   3   4   6      235.54      234.74      9.25 o 
   4   4   6      196.55      185.44      8.07 o 
   5   4   6       12.76       10.69      1.03 o 
   6   4   6       34.18       28.11      1.44 o 
   7   4   6       53.68       58.63      1.99 o 
   8   4   6       53.50       44.83      1.89 o 
   9   4   6        1.28        0.84      0.95 o 
  10   4   6        0.56        0.66      1.05 o 
  11   4   6       15.31       14.94      1.92 o 
  12   4   6        1.90       -1.21      1.21 o 
  13   4   6        2.40        3.96      1.43 o 
 -15   5   6        9.49       11.47      1.54 o 
 -14   5   6       10.47        9.22      2.16 o 
 -13   5   6        0.02       -0.22      1.14 o 
 -12   5   6        3.81        2.01      1.13 o 
 -11   5   6        3.50        3.65      1.04 o 
 -10   5   6        0.00        0.05      1.00 o 
  -9   5   6       14.36       14.89      1.26 o 
  -8   5   6        2.18        1.75      0.90 o 
  -7   5   6       20.81       21.96      1.48 o 
  -6   5   6       86.73       82.02      1.85 o 
  -5   5   6       59.04       59.20      1.54 o 
  -4   5   6        1.07       -0.23      0.77 o 
  -3   5   6       14.47       13.13      0.83 o 
  -2   5   6       26.89       27.36      0.91 o 
  -1   5   6        8.83        9.10      0.67 o 
   0   5   6        1.25        2.15      0.56 o 
   1   5   6        1.01        0.44      0.54 o 
   2   5   6       49.94       50.02      1.27 o 
   3   5   6        0.00        0.07      0.65 o 
   4   5   6        1.28        1.18      0.69 o 
   5   5   6        1.23        0.82      0.92 o 
   6   5   6       59.15       65.64      2.23 o 
   7   5   6        0.61        0.27      0.97 o 
   8   5   6       14.00       15.44      1.46 o 
   9   5   6        0.47        0.30      1.15 o 
  10   5   6       11.50        7.78      1.43 o 
  11   5   6        1.28        2.95      1.44 o 
  12   5   6       21.63       30.64      3.09 o 
 -13   6   6        2.82        2.67      2.25 o 
 -12   6   6        1.66        2.41      1.34 o 
 -11   6   6        4.60        3.61      1.25 o 
 -10   6   6        1.43        0.19      1.57 o 
  -9   6   6        1.47        1.94      1.09 o 
  -8   6   6        0.16       -0.92      0.92 o 
  -7   6   6        5.39        3.99      1.07 o 
  -6   6   6       16.84       14.19      1.34 o 
  -5   6   6       64.69       59.07      1.87 o 
  -4   6   6        8.27        9.52      0.96 o 
  -3   6   6       11.40       12.29      1.17 o 
  -2   6   6        0.36       -0.69      0.69 o 
  -1   6   6        3.18        2.05      0.78 o 
   0   6   6        1.70        1.46      0.77 o 
   1   6   6      173.80      168.87      5.20 o 
   2   6   6       10.09       10.89      1.12 o 
   3   6   6       23.59       20.67      1.26 o 
   4   6   6       17.50       19.17      1.71 o 
   5   6   6        0.02       -0.97      1.02 o 
   6   6   6        0.95       -0.37      1.16 o 
   7   6   6        2.75        1.21      1.21 o 
   8   6   6        3.50        5.23      1.38 o 
   9   6   6        4.99        8.91      2.41 o 
 -10   7   6       13.83       18.85      2.19 o 
  -9   7   6        0.19        0.29      1.37 o 
  -8   7   6        2.55        4.51      1.37 o 
  -7   7   6       20.00       23.67      1.83 o 
  -6   7   6       10.74        9.98      1.67 o 
  -5   7   6        2.14        2.45      1.24 o 
  -4   7   6       11.72       10.52      1.17 o 
  -3   7   6       10.71       13.77      1.21 o 
  -2   7   6        8.87       10.24      1.49 o 
  -1   7   6        3.06        2.81      1.01 o 
   0   7   6        0.19       -0.47      0.93 o 
   1   7   6       10.48       11.56      2.07 o 
   2   7   6       12.16       15.41      2.28 o 
   3   7   6       19.57       22.21      2.24 o 
   4   7   6        1.51        0.75      1.29 o 
   5   7   6        0.82        0.94      1.33 o 
   6   7   6        0.50        3.79      1.46 o 
 -19   0   7       53.60       50.36      3.41 o 
 -17   0   7        1.02        2.21      1.54 o 
 -15   0   7        0.31        0.30      1.27 o 
 -13   0   7        6.01        4.03      0.90 o 
 -11   0   7        7.97       11.48      0.96 o 
  -9   0   7      475.26      467.35     21.99 o 
  -7   0   7     1472.31     1476.79     24.03 o 
  -5   0   7      762.62      765.68     12.63 o 
  -3   0   7      117.23      127.94      2.41 o 
  -1   0   7      167.93      173.91      3.15 o 
   1   0   7     1003.08     1184.83     23.73 o 
   3   0   7      249.74      299.63      6.35 o 
   5   0   7        5.49        5.94      0.81 o 
   7   0   7     1106.97     1071.96     17.83 o 
   9   0   7      293.26      260.18      5.11 o 
  11   0   7        7.13        4.98      1.70 o 
  13   0   7       79.93       72.94      2.56 o 
  15   0   7        6.36        2.59      1.50 o 
 -19   1   7        0.74       -1.08      2.23 o 
 -18   1   7       15.82       16.46      1.63 o 
 -17   1   7       96.37      100.73      3.00 o 
 -16   1   7        4.73        2.74      1.07 o 
 -15   1   7       46.29       42.57      1.49 o 
 -14   1   7        3.43        2.90      0.75 o 
 -13   1   7        0.67       -0.36      0.53 o 
 -12   1   7       30.95       29.65      0.96 o 
 -11   1   7       10.20       13.78      0.66 o 
 -10   1   7       22.86       24.20      0.85 o 
  -9   1   7      199.90      222.34      2.65 o 
  -8   1   7       29.00       28.06      0.67 o 
  -7   1   7      127.86      136.28      2.01 o 
  -6   1   7      481.30      490.58      5.24 o 
  -5   1   7      497.75      517.27      5.49 o 
  -4   1   7       73.99       75.22      1.01 o 
  -3   1   7       37.11       43.16      0.76 o 
  -2   1   7      190.88      209.23      2.61 o 
  -1   1   7      440.08      441.64      6.09 o 
   0   1   7     1875.94     1954.53     22.31 o 
   1   1   7       29.18       26.93      0.64 o 
   2   1   7       59.32       43.57      0.85 o 
   3   1   7      352.26      344.73      4.25 o 
   4   1   7       88.99       93.88      1.49 o 
   5   1   7       99.85      104.28      2.07 o 
   6   1   7       57.77       63.77      1.43 o 
   7   1   7        0.00        0.14      0.44 o 
   8   1   7       37.61       31.83      0.99 o 
   9   1   7        5.38        5.47      0.63 o 
  10   1   7       23.14       19.06      1.10 o 
  11   1   7        0.75        0.35      0.62 o 
  12   1   7        3.81        4.59      0.93 o 
  13   1   7        4.51        7.78      0.95 o 
  14   1   7        0.30       -0.55      0.91 o 
  15   1   7        2.11        3.30      1.24 o 
 -19   2   7        4.36        4.93      2.19 o 
 -18   2   7        1.89        1.66      1.28 o 
 -17   2   7        0.09       -0.48      2.68 o 
 -16   2   7        1.05       -0.37      1.01 o 
 -15   2   7        0.00        0.41      0.75 o 
 -14   2   7        8.30        6.76      0.87 o 
 -13   2   7       68.37       70.42      1.77 o 
 -12   2   7        4.26        4.16      0.70 o 
 -11   2   7        0.36       -0.33      0.42 o 
 -10   2   7       16.62       15.85      0.67 o 
  -9   2   7      557.27      535.17      5.83 o 
  -8   2   7      318.78      310.74      3.54 o 
  -7   2   7      170.10      180.81      2.20 o 
  -6   2   7      127.81      119.91      1.56 o 
  -5   2   7       14.88       21.91      0.56 o 
  -4   2   7      221.92      244.84      2.75 o 
  -3   2   7      183.31      188.59      2.85 o 
  -2   2   7      285.08      308.23      4.74 o 
  -1   2   7       74.91       82.26      1.49 o 
   0   2   7      193.69      202.88      3.05 o 
   1   2   7        8.00       13.12      0.69 o 
   2   2   7       65.88       76.85      1.21 o 
   3   2   7       87.37       99.77      1.52 o 
   4   2   7      126.45      136.06      1.98 o 
   5   2   7        4.93        4.64      0.49 o 
   6   2   7        5.63        4.94      0.53 o 
   7   2   7      349.55      320.03      4.18 o 
   8   2   7        4.19        6.10      0.62 o 
   9   2   7        5.06        4.51      0.64 o 
  10   2   7        0.68        1.09      0.66 o 
  11   2   7        1.00        0.19      0.82 o 
  12   2   7        0.36        0.23      0.89 o 
  13   2   7        5.18        6.30      1.14 o 
  14   2   7        9.72       12.40      1.33 o 
 -18   3   7        0.82        0.59      1.92 o 
 -17   3   7       11.14        9.97      1.68 o 
 -16   3   7       25.74       23.77      1.66 o 
 -15   3   7       20.76       23.35      1.28 o 
 -14   3   7        5.60        3.68      0.81 o 
 -13   3   7        2.02        3.39      0.79 o 
 -12   3   7        0.50        0.05      0.56 o 
 -11   3   7        3.17        3.51      0.57 o 
 -10   3   7      257.63      246.82      3.58 o 
  -9   3   7      162.26      169.91      2.48 o 
  -8   3   7      434.31      416.02      4.65 o 
  -7   3   7       52.19       56.82      0.89 o 
  -6   3   7       75.41       67.59      0.97 o 
  -5   3   7       14.85       13.77      0.48 o 
  -4   3   7       42.36       47.00      0.74 o 
  -3   3   7       68.25       61.30      0.98 o 
  -2   3   7       17.67       16.36      0.81 o 
  -1   3   7        5.24        7.46      0.58 o 
   0   3   7       14.03       15.44      0.71 o 
   1   3   7       11.41       13.82      0.74 o 
   2   3   7       89.33       82.93      1.62 o 
   3   3   7       27.17       27.16      0.97 o 
   4   3   7      155.63      153.73      4.08 o 
   5   3   7        2.23        2.41      0.62 o 
   6   3   7       90.85       97.34      2.52 o 
   7   3   7        0.16       -0.18      0.78 o 
   8   3   7        1.17        1.71      0.90 o 
   9   3   7        4.55        3.17      1.00 o 
  10   3   7        1.74        0.61      1.04 o 
  11   3   7       21.51       20.73      1.61 o 
  12   3   7        1.02        0.18      1.23 o 
  13   3   7        1.39        2.00      1.38 o 
 -17   4   7        0.05        2.38      2.21 o 
 -16   4   7        0.47       -0.61      1.24 o 
 -15   4   7        5.96        3.49      0.97 o 
 -14   4   7        0.14        0.17      0.90 o 
 -13   4   7       13.28       14.08      1.10 o 
 -12   4   7       21.67       22.38      1.04 o 
 -11   4   7        5.02        6.11      0.68 o 
 -10   4   7        0.06       -0.02      0.55 o 
  -9   4   7       17.58       14.75      0.94 o 
  -8   4   7      114.47      103.96      2.78 o 
  -7   4   7       28.28       26.63      1.04 o 
  -6   4   7       21.32       17.97      0.76 o 
  -5   4   7       12.14       10.56      0.62 o 
  -4   4   7      240.18      236.56      3.21 o 
  -3   4   7        1.41        2.22      0.48 o 
  -2   4   7      177.49      167.26      2.44 o 
  -1   4   7        7.98       14.01      0.71 o 
   0   4   7      272.33      246.06      3.89 o 
   1   4   7       18.73       18.09      2.48 o 
   2   4   7      316.46      287.53      8.48 o 
   3   4   7      225.74      208.97     10.28 o 
   4   4   7        7.36        6.57      0.95 o 
   5   4   7       26.74       27.96      1.44 o 
   6   4   7       37.30       37.12      1.67 o 
   7   4   7        2.99        5.80      1.16 o 
   8   4   7        2.42        2.88      1.22 o 
   9   4   7       10.94       11.69      1.29 o 
  10   4   7        2.04        0.10      1.12 o 
  11   4   7        0.17       -1.19      1.19 o 
  12   4   7        0.94        1.60      1.83 o 
 -15   5   7        3.32        3.61      2.16 o 
 -14   5   7        1.21        5.22      1.91 o 
 -13   5   7        0.27        0.08      1.15 o 
 -12   5   7        3.73        2.83      1.12 o 
 -11   5   7       14.08       17.86      1.44 o 
 -10   5   7        8.06        9.44      1.18 o 
  -9   5   7        0.26        1.18      0.91 o 
  -8   5   7       41.54       35.92      1.64 o 
  -7   5   7       16.30       15.71      1.28 o 
  -6   5   7      101.44       91.94      2.53 o 
  -5   5   7       25.88       22.85      2.03 o 
  -4   5   7        5.90        4.74      0.59 o 
  -3   5   7       12.63       11.20      0.71 o 
  -2   5   7       17.54       15.88      0.85 o 
  -1   5   7        4.44        3.34      0.59 o 
   0   5   7       45.39       44.21      1.20 o 
   1   5   7        8.56       11.03      0.88 o 
   2   5   7        8.40        8.97      1.11 o 
   3   5   7        2.61        1.68      0.73 o 
   4   5   7        7.28        8.50      1.09 o 
   5   5   7        1.06        1.43      0.95 o 
   6   5   7        1.09        0.52      0.98 o 
   7   5   7        8.60       10.21      1.31 o 
   8   5   7        7.19        8.01      1.33 o 
   9   5   7        1.20        1.31      1.23 o 
  10   5   7        1.77        3.17      2.14 o 
  11   5   7        4.30        5.79      2.11 o 
 -13   6   7       27.09       29.48      2.13 o 
 -12   6   7        6.07        6.22      1.45 o 
 -11   6   7        5.22        4.43      1.28 o 
 -10   6   7        7.86       12.45      1.44 o 
  -9   6   7       16.61       20.64      1.62 o 
  -8   6   7        5.59        3.58      1.12 o 
  -7   6   7       21.68       20.14      2.70 o 
  -6   6   7        2.12        2.30      1.04 o 
  -5   6   7       25.80       22.73      1.58 o 
  -4   6   7       17.50       14.52      1.06 o 
  -3   6   7        3.95        5.18      0.87 o 
  -2   6   7        9.28       10.81      0.97 o 
  -1   6   7        0.16       -0.71      1.07 o 
   0   6   7       45.77       40.49      1.52 o 
   1   6   7       16.70       18.00      2.04 o 
   2   6   7        5.05        3.67      1.09 o 
   3   6   7        0.08        0.49      1.03 o 
   4   6   7        0.94        1.15      1.34 o 
   5   6   7        1.45        0.55      1.11 o 
   6   6   7        0.14       -1.32      1.32 o 
   7   6   7       26.92       28.91      3.15 o 
   8   6   7        0.46        2.30      1.47 o 
   9   6   7        3.85        2.52      1.98 o 
 -10   7   7        5.54        4.29      1.59 o 
  -9   7   7        0.52       -0.69      1.65 o 
  -8   7   7       16.99       18.06      1.85 o 
  -7   7   7        1.50        1.83      1.54 o 
  -6   7   7        5.29        6.06      1.46 o 
  -5   7   7        0.06       -0.28      1.25 o 
  -4   7   7        8.85       12.59      1.56 o 
  -3   7   7        0.06       -0.52      0.94 o 
  -2   7   7       24.84       27.72      1.59 o 
  -1   7   7        4.44        1.95      1.03 o 
   0   7   7       21.40       23.83      1.48 o 
   1   7   7        0.02        0.98      1.37 o 
   2   7   7        6.13        6.32      1.38 o 
   3   7   7        2.31       -0.09      1.78 o 
   4   7   7       11.25       15.02      3.25 o 
   5   7   7        0.35        1.23      1.38 o 
 -18   0   8        4.63        1.94      1.74 o 
 -16   0   8       33.47       32.32      2.43 o 
 -14   0   8        1.59        0.61      0.85 o 
 -12   0   8       44.44       44.37      1.63 o 
 -10   0   8      167.94      156.73      4.58 o 
  -8   0   8       10.87        7.53      0.72 o 
  -6   0   8        4.56        4.87      0.36 o 
  -4   0   8      104.33      107.29      2.16 o 
  -2   0   8       79.67       81.36      1.73 o 
   0   0   8      245.68      281.15      4.92 o 
   2   0   8        6.42       10.83      0.73 o 
   4   0   8       21.18       18.11      1.00 o 
   6   0   8        1.13       -0.95      0.95 o 
   8   0   8      217.03      218.64      4.43 o 
  10   0   8        0.08        0.01      0.87 o 
  12   0   8        1.14        0.69      1.13 o 
  14   0   8       57.58       70.61      4.44 o 
 -19   1   8        1.94        0.49      1.37 o 
 -18   1   8       45.04       45.64      2.16 o 
 -17   1   8        0.29       -0.52      1.08 o 
 -16   1   8       76.61       82.52      2.12 o 
 -15   1   8        1.09       -0.64      0.90 o 
 -14   1   8       64.53       58.61      1.82 o 
 -13   1   8       92.83       87.94      2.05 o 
 -12   1   8       35.29       30.31      0.99 o 
 -11   1   8        5.31        9.85      0.66 o 
 -10   1   8       89.76       93.02      2.85 o 
  -9   1   8        5.05        6.15      0.43 o 
  -8   1   8       95.75       92.51      1.31 o 
  -7   1   8       26.46       31.71      0.69 o 
  -6   1   8        1.95        2.46      0.32 o 
  -5   1   8      531.72      535.84      6.37 o 
  -4   1   8      220.81      226.22      2.87 o 
  -3   1   8       62.56       64.69      1.03 o 
  -2   1   8       82.60       78.55      1.18 o 
  -1   1   8      165.73      183.30      2.36 o 
   0   1   8      272.56      284.61      3.52 o 
   1   1   8      401.18      461.53      5.53 o 
   2   1   8      108.23      119.50      1.73 o 
   3   1   8       45.66       48.56      1.00 o 
   4   1   8      179.36      184.30      2.54 o 
   5   1   8       48.57       47.88      2.09 o 
   6   1   8       17.85       20.36      0.83 o 
   7   1   8        1.35        1.30      0.68 o 
   8   1   8       26.52       25.13      0.96 o 
   9   1   8        9.87        8.23      0.73 o 
  10   1   8       10.74       11.72      0.84 o 
  11   1   8        0.78        1.87      0.73 o 
  12   1   8        0.08       -0.74      0.74 o 
  13   1   8        2.16        0.93      1.10 o 
  14   1   8        3.24        4.03      1.24 o 
 -19   2   8        0.51       -1.28      2.04 o 
 -18   2   8       29.10       29.91      3.73 o 
 -17   2   8       21.44       21.61      1.69 o 
 -16   2   8       22.96       24.03      1.34 o 
 -15   2   8       17.43       20.96      1.74 o 
 -14   2   8       33.45       34.00      2.33 o 
 -13   2   8       13.08       15.35      1.10 o 
 -12   2   8      126.47      119.18      2.05 o 
 -11   2   8       34.19       31.10      0.99 o 
 -10   2   8      109.15      104.64      1.57 o 
  -9   2   8      944.16      890.50     10.50 o 
  -8   2   8        2.28        3.70      0.42 o 
  -7   2   8       22.92       18.65      0.62 o 
  -6   2   8       11.27       13.05      0.53 o 
  -5   2   8       46.58       47.85      0.83 o 
  -4   2   8       12.34       16.76      0.71 o 
  -3   2   8        2.20        0.62      0.39 o 
  -2   2   8      316.21      332.49      4.77 o 
  -1   2   8      263.58      264.52      3.89 o 
   0   2   8      103.41      111.33      1.94 o 
   1   2   8        5.46        3.07      0.50 o 
   2   2   8      105.13      107.12      1.59 o 
   3   2   8       69.97       77.42      1.31 o 
   4   2   8      591.42      536.09     11.26 o 
   5   2   8      285.64      275.54      3.63 o 
   6   2   8      442.99      408.16      5.15 o 
   7   2   8       32.17       30.96      0.98 o 
   8   2   8       43.11       43.77      1.41 o 
   9   2   8        0.25        0.46      0.75 o 
  10   2   8       12.94       19.19      1.21 o 
  11   2   8        4.37        3.38      0.93 o 
  12   2   8        5.33        6.18      1.10 o 
  13   2   8        9.93       11.12      1.57 o 
  14   2   8        9.45       11.84      2.41 o 
 -18   3   8       11.32       20.89      2.68 o 
 -17   3   8        0.43        0.68      1.20 o 
 -16   3   8        5.10        5.05      1.03 o 
 -15   3   8        5.50        7.94      1.00 o 
 -14   3   8       26.76       28.75      1.32 o 
 -13   3   8       38.64       36.81      1.37 o 
 -12   3   8        6.03        5.27      0.81 o 
 -11   3   8        3.55        3.46      0.60 o 
 -10   3   8       99.11      101.07      1.58 o 
  -9   3   8      391.75      369.22      4.23 o 
  -8   3   8      123.74      122.15      1.71 o 
  -7   3   8      796.87      750.64      7.99 o 
  -6   3   8       50.16       44.69      1.14 o 
  -5   3   8        8.25        6.67      0.52 o 
  -4   3   8        0.13       -0.25      0.37 o 
  -3   3   8      230.60      223.74      2.97 o 
  -2   3   8       32.76       39.86      1.28 o 
  -1   3   8      108.49      118.39      2.04 o 
   0   3   8       37.57       36.23      1.01 o 
   1   3   8       17.39       21.53      0.90 o 
   2   3   8        6.36        6.78      0.64 o 
   3   3   8      918.86      911.76     12.43 o 
   4   3   8        0.63        0.75      0.76 o 
   5   3   8       74.69       67.21      2.06 o 
   6   3   8       98.47       98.60      2.61 o 
   7   3   8        1.48        1.56      0.89 o 
   8   3   8        6.54       10.85      1.65 o 
   9   3   8        6.42        2.88      1.09 o 
  10   3   8       18.93       21.09      1.60 o 
  11   3   8       32.30       33.38      1.96 o 
  12   3   8        0.14       -0.58      1.27 o 
  13   3   8        0.31       -0.19      1.82 o 
 -16   4   8        4.98        3.75      1.67 o 
 -15   4   8       12.23       17.73      3.40 o 
 -14   4   8        0.56        1.61      1.11 o 
 -13   4   8        1.59        2.40      1.08 o 
 -12   4   8        9.83       12.82      1.53 o 
 -11   4   8        2.04        2.70      1.00 o 
 -10   4   8       20.47       21.60      1.28 o 
  -9   4   8       17.52       17.41      1.04 o 
  -8   4   8        0.01        0.04      0.59 o 
  -7   4   8        0.71        1.38      0.61 o 
  -6   4   8       43.92       46.34      1.10 o 
  -5   4   8       33.75       34.05      0.96 o 
  -4   4   8       11.21       11.89      0.68 o 
  -3   4   8        2.80        2.22      0.60 o 
  -2   4   8        8.48        7.89      0.74 o 
  -1   4   8      384.15      351.14      5.30 o 
   0   4   8       59.46       48.75      1.64 o 
   1   4   8       36.01       31.53      3.12 o 
   2   4   8      127.86      118.36      2.83 o 
   3   4   8        0.22       -0.78      0.78 o 
   4   4   8      176.88      178.35      3.88 o 
   5   4   8       77.71       70.00      2.63 o 
   6   4   8        4.07        3.04      1.18 o 
   7   4   8       33.52       35.37      2.26 o 
   8   4   8        1.41        1.20      1.17 o 
   9   4   8        9.04        9.12      1.38 o 
  10   4   8        2.65        0.77      1.22 o 
  11   4   8        0.27        0.97      1.31 o 
  12   4   8        0.48        0.51      2.11 o 
 -15   5   8        0.36       -0.27      1.98 o 
 -14   5   8        1.64        5.52      1.98 o 
 -13   5   8       11.66       12.24      2.08 o 
 -12   5   8       11.33       12.58      1.38 o 
 -11   5   8        4.45        4.70      1.20 o 
 -10   5   8       28.78       32.92      1.69 o 
  -9   5   8       25.07       23.80      1.60 o 
  -8   5   8        1.63        1.59      0.93 o 
  -7   5   8       18.53       17.30      1.05 o 
  -6   5   8       42.79       43.07      1.40 o 
  -5   5   8        2.50        2.39      0.60 o 
  -4   5   8       14.57       12.53      0.75 o 
  -3   5   8       58.01       57.94      2.05 o 
  -2   5   8        0.77        0.46      0.57 o 
  -1   5   8       47.67       43.95      1.52 o 
   0   5   8        8.03        7.24      0.83 o 
   1   5   8       74.30       62.86      1.69 o 
   2   5   8       13.29       12.28      0.97 o 
   3   5   8       20.34       16.79      2.63 o 
   4   5   8        5.15        3.82      1.07 o 
   5   5   8        8.94        8.36      1.20 o 
   6   5   8       23.07       21.60      4.18 o 
   7   5   8        0.65        0.56      1.13 o 
   8   5   8        0.53       -0.37      1.46 o 
   9   5   8        3.33        2.97      1.35 o 
  10   5   8        2.98        3.41      2.14 o 
 -12   6   8       27.45       31.08      1.99 o 
 -11   6   8        0.19       -0.51      1.21 o 
 -10   6   8       13.77       15.43      2.03 o 
  -9   6   8        3.15        4.42      1.20 o 
  -8   6   8        0.07        0.21      1.04 o 
  -7   6   8       14.86       14.46      1.56 o 
  -6   6   8        1.24        1.36      1.02 o 
  -5   6   8        0.05        0.66      1.03 o 
  -4   6   8        7.23        8.25      0.99 o 
  -3   6   8        0.10       -0.77      0.77 o 
  -2   6   8        0.81        0.57      0.80 o 
  -1   6   8        0.00        0.13      0.80 o 
   0   6   8        0.12       -0.18      0.98 o 
   1   6   8       46.41       49.56      2.07 o 
   2   6   8        5.10        7.62      1.79 o 
   3   6   8       21.81       23.74      1.70 o 
   4   6   8        4.90        3.55      1.21 o 
   5   6   8        0.57       -1.11      1.11 o 
   6   6   8        7.25        7.59      1.46 o 
   7   6   8        6.61        7.02      1.47 o 
   8   6   8        1.74        1.76      1.92 o 
  -9   7   8       15.21       13.97      1.73 o 
  -8   7   8        0.01       -0.22      1.31 o 
  -7   7   8       16.39       18.01      1.83 o 
  -6   7   8       11.78       15.20      3.46 o 
  -5   7   8       16.46       18.89      1.78 o 
  -4   7   8        1.71        1.21      1.24 o 
  -3   7   8        4.44        3.91      1.37 o 
  -2   7   8        0.07        0.62      1.04 o 
  -1   7   8        0.03        0.40      0.99 o 
   0   7   8       18.13       21.76      1.77 o 
   1   7   8        8.74       10.77      1.52 o 
   2   7   8       22.04       22.47      1.87 o 
   3   7   8        0.12       -1.06      2.10 o 
 -19   0   9        6.19        3.70      1.98 o 
 -17   0   9        6.67        8.98      1.92 o 
 -15   0   9       45.29       45.10      2.31 o 
 -13   0   9       16.37       12.35      1.13 o 
 -11   0   9      288.49      256.73      4.98 o 
  -9   0   9       84.82       74.76      1.96 o 
  -7   0   9      172.41      156.63      3.11 o 
  -5   0   9       49.71       47.28      1.30 o 
  -3   0   9       11.16        6.48      1.50 o 
  -1   0   9      206.29      204.24      3.73 o 
   1   0   9       26.46       26.08      1.02 o 
   3   0   9       42.65       43.40      1.39 o 
   5   0   9        0.01       -0.28      0.63 o 
   7   0   9       54.17       43.86      2.52 o 
   9   0   9        0.01        1.40      0.93 o 
  11   0   9        1.28        1.19      1.10 o 
  13   0   9       48.55       64.10      3.72 o 
 -19   1   9        7.44        6.78      1.52 o 
 -18   1   9       29.95       39.54      2.12 o 
 -17   1   9        9.09        8.49      1.09 o 
 -16   1   9        2.06        3.32      0.89 o 
 -15   1   9        5.46        6.97      0.79 o 
 -14   1   9        0.48       -0.24      0.60 o 
 -13   1   9        0.10       -0.53      0.53 o 
 -12   1   9        6.76        5.44      0.55 o 
 -11   1   9      114.97      109.52      1.87 o 
 -10   1   9        7.61       10.48      0.68 o 
  -9   1   9        7.54        8.28      0.58 o 
  -8   1   9       21.86       22.52      0.86 o 
  -7   1   9       93.87       87.02      1.25 o 
  -6   1   9        0.81        0.34      0.28 o 
  -5   1   9      397.70      409.64      4.97 o 
  -4   1   9      265.74      266.90      3.35 o 
  -3   1   9       13.62       23.17      0.62 o 
  -2   1   9        9.17       11.87      0.49 o 
  -1   1   9       22.02       23.01      0.89 o 
   0   1   9       10.10        9.87      0.57 o 
   1   1   9      411.63      439.59      5.32 o 
   2   1   9        2.01        1.96      0.40 o 
   3   1   9       22.90       24.05      0.78 o 
   4   1   9      183.99      188.34      2.62 o 
   5   1   9      436.06      424.85      5.32 o 
   6   1   9       86.67       77.22      1.48 o 
   7   1   9       18.33       17.01      0.86 o 
   8   1   9        8.16        6.61      0.70 o 
   9   1   9        1.38        0.59      0.66 o 
  10   1   9        5.61        7.00      0.85 o 
  11   1   9        1.24        0.13      0.91 o 
  12   1   9       11.09       13.82      1.28 o 
  13   1   9        1.75        5.69      2.02 o 
 -19   2   9        2.53        1.32      2.19 o 
 -18   2   9        0.00       -0.71      1.26 o 
 -17   2   9        2.02        2.27      1.02 o 
 -16   2   9        4.55        7.06      1.07 o 
 -15   2   9        4.02        2.51      0.85 o 
 -14   2   9        7.88        7.89      0.90 o 
 -13   2   9       14.79       15.15      0.95 o 
 -12   2   9        5.03        6.30      0.68 o 
 -11   2   9      147.78      139.78      2.58 o 
 -10   2   9        5.62        8.76      0.67 o 
  -9   2   9      552.57      544.62      5.95 o 
  -8   2   9      242.36      222.63      2.68 o 
  -7   2   9       28.00       28.36      0.72 o 
  -6   2   9       44.82       45.49      0.85 o 
  -5   2   9       17.46       16.83      0.56 o 
  -4   2   9       34.51       33.59      0.98 o 
  -3   2   9       60.36       62.22      1.84 o 
  -2   2   9        7.54       10.09      0.63 o 
  -1   2   9      101.61      104.59      1.89 o 
   0   2   9        0.57        0.22      0.48 o 
   1   2   9       36.79       36.50      1.11 o 
   2   2   9      741.97      726.98     10.01 o 
   3   2   9      275.94      261.93      4.03 o 
   4   2   9       46.39       47.88      1.33 o 
   5   2   9        0.10       -0.60      0.60 o 
   6   2   9       19.28       22.14      1.24 o 
   7   2   9       42.21       35.85      2.15 o 
   8   2   9        1.93        2.30      0.77 o 
   9   2   9       16.18       18.53      1.17 o 
  10   2   9        7.00        5.96      1.00 o 
  11   2   9       13.00       15.57      1.28 o 
  12   2   9        1.49        0.92      1.07 o 
  13   2   9       13.13       17.02      2.58 o 
 -18   3   9        2.00       -0.96      1.99 o 
 -17   3   9        1.81        1.00      1.07 o 
 -16   3   9        1.74        3.12      1.25 o 
 -15   3   9       19.97       20.44      1.09 o 
 -14   3   9       36.05       39.83      1.50 o 
 -13   3   9       10.06       12.36      1.50 o 
 -12   3   9      150.44      143.96      2.76 o 
 -11   3   9       27.28       25.81      0.99 o 
 -10   3   9      822.20      754.62      8.15 o 
  -9   3   9       23.50       23.79      0.98 o 
  -8   3   9        0.61        0.43      0.80 o 
  -7   3   9        3.08        4.31      0.53 o 
  -6   3   9       45.76       46.73      1.06 o 
  -5   3   9       38.37       39.26      0.95 o 
  -4   3   9       55.86       52.71      1.82 o 
  -3   3   9       26.29       22.92      0.88 o 
  -2   3   9      169.61      170.75      2.76 o 
  -1   3   9       14.28       15.58      0.82 o 
   0   3   9       98.88       98.67      2.35 o 
   1   3   9       12.16       12.12      0.87 o 
   2   3   9       46.84       47.09      1.69 o 
   3   3   9       64.69       63.25      2.82 o 
   4   3   9       73.20       69.65      2.10 o 
   5   3   9       42.62       33.05      1.57 o 
   6   3   9        2.58        2.33      0.92 o 
   7   3   9        0.00       -0.88      0.88 o 
   8   3   9        2.92        3.33      1.09 o 
   9   3   9        2.70        3.07      1.13 o 
  10   3   9        0.28       -1.26      1.27 o 
  11   3   9        3.56        5.98      1.37 o 
  12   3   9        6.80        5.17      1.48 o 
 -16   4   9        0.26       -0.52      1.02 o 
 -15   4   9        8.72       11.61      1.50 o 
 -14   4   9        5.05        4.03      1.21 o 
 -13   4   9        1.64        3.73      2.29 o 
 -12   4   9        0.23       -0.91      0.92 o 
 -11   4   9       31.65       31.19      1.95 o 
 -10   4   9        4.10        4.17      0.79 o 
  -9   4   9       81.26       77.78      1.83 o 
  -8   4   9      148.29      144.99      2.68 o 
  -7   4   9       29.76       30.61      1.19 o 
  -6   4   9      134.77      118.00      4.03 o 
  -5   4   9        4.26        5.75      1.07 o 
  -4   4   9        9.45       12.45      0.86 o 
  -3   4   9        9.08        7.19      0.96 o 
  -2   4   9        2.95        2.95      1.29 o 
  -1   4   9        0.76        1.05      0.77 o 
   0   4   9       13.75       11.36      1.05 o 
   1   4   9      176.67      187.79      7.51 o 
   2   4   9      124.03      109.96      2.95 o 
   3   4   9       92.64       89.93      2.52 o 
   4   4   9        3.24        4.03      1.00 o 
   5   4   9       27.98       26.55      1.60 o 
   6   4   9       14.04       17.00      1.40 o 
   7   4   9        0.98        1.87      1.10 o 
   8   4   9        9.03        8.84      1.35 o 
   9   4   9        0.24        0.40      1.19 o 
  10   4   9        0.52        0.54      2.47 o 
  11   4   9        1.29        1.00      1.43 o 
 -14   5   9        2.03        0.44      1.86 o 
 -13   5   9        5.91        6.40      1.99 o 
 -12   5   9        0.00       -0.46      1.59 o 
 -11   5   9        1.08        2.61      1.54 o 
 -10   5   9        4.50        3.52      1.57 o 
  -9   5   9        0.15       -0.32      0.94 o 
  -8   5   9       39.44       40.80      1.44 o 
  -7   5   9       13.38       14.10      0.99 o 
  -6   5   9       12.37       17.72      1.09 o 
  -5   5   9       86.87       76.65      1.84 o 
  -4   5   9       51.93       50.67      1.50 o 
  -3   5   9       11.20       12.96      0.96 o 
  -2   5   9       50.12       45.18      1.44 o 
  -1   5   9       15.77       14.49      1.00 o 
   0   5   9       45.77       45.09      1.74 o 
   1   5   9       53.99       52.14      1.60 o 
   2   5   9        0.12       -0.71      1.10 o 
   3   5   9        1.33       -0.92      0.92 o 
   4   5   9        0.57        0.58      1.02 o 
   5   5   9        3.02        3.24      1.12 o 
   6   5   9       15.41       20.15      1.61 o 
   7   5   9       20.68       18.92      1.65 o 
   8   5   9        4.26        3.03      1.34 o 
   9   5   9        8.63        9.96      3.44 o 
 -12   6   9        0.25       -1.27      1.27 o 
 -11   6   9        0.71       -1.19      1.19 o 
 -10   6   9        0.23        0.55      1.21 o 
  -9   6   9        4.00        4.99      2.41 o 
  -8   6   9        0.78       -0.76      1.08 o 
  -7   6   9        1.04       -0.58      1.09 o 
  -6   6   9       25.48       22.81      1.64 o 
  -5   6   9        1.13       -1.03      1.03 o 
  -4   6   9       11.70       17.67      1.50 o 
  -3   6   9        0.13        0.91      1.25 o 
  -2   6   9        0.06       -0.95      0.95 o 
  -1   6   9        8.75        9.07      1.28 o 
   0   6   9        2.10        2.01      1.77 o 
   1   6   9        8.24        8.66      1.31 o 
   2   6   9        3.06        2.08      2.57 o 
   3   6   9        1.64        0.70      1.17 o 
   4   6   9        8.79        8.64      2.11 o 
   5   6   9        8.58       10.97      3.10 o 
   6   6   9        2.10        2.49      1.35 o 
  -8   7   9       38.64       47.31      2.39 o 
  -7   7   9        1.16        5.43      1.49 o 
  -6   7   9        0.18       -0.01      1.34 o 
  -5   7   9        0.63       -0.49      1.36 o 
  -4   7   9        0.11       -0.95      2.79 o 
  -3   7   9        0.66        1.33      2.35 o 
  -2   7   9        5.27        3.49      3.77 o 
  -1   7   9        9.88       10.42      1.88 o 
   0   7   9        0.50        0.25      1.26 o 
   1   7   9        2.98        5.48      1.41 o 
   2   7   9        0.19       -1.32      1.89 o 
 -18   0  10        0.25       -1.42      1.59 o 
 -16   0  10        0.34        0.70      1.06 o 
 -14   0  10      121.77      104.29      2.79 o 
 -12   0  10       15.96       22.50      1.30 o 
 -10   0  10       36.31       32.72      1.09 o 
  -8   0  10      395.86      393.79      6.97 o 
  -6   0  10      343.82      370.70      6.49 o 
  -4   0  10      959.58      938.46     33.89 o 
  -2   0  10      222.44      247.67      4.46 o 
   0   0  10      164.54      151.71      2.99 o 
   2   0  10        5.38        3.80      0.67 o 
   4   0  10       67.57       65.99      2.03 o 
   6   0  10      120.86      100.45      2.50 o 
   8   0  10       56.57       50.86      1.86 o 
  10   0  10        5.40        7.32      1.25 o 
  12   0  10        2.21        1.37      2.03 o 
 -19   1  10        4.08        5.74      1.53 o 
 -18   1  10        0.72        1.09      1.28 o 
 -17   1  10        6.74       10.21      1.16 o 
 -16   1  10       27.83       26.66      1.20 o 
 -15   1  10        6.79        6.82      0.98 o 
 -14   1  10       11.36       14.82      0.88 o 
 -13   1  10       19.81       20.74      0.96 o 
 -12   1  10      112.85      114.00      1.98 o 
 -11   1  10        0.92        0.95      0.51 o 
 -10   1  10       64.34       67.50      1.35 o 
  -9   1  10        9.00       11.25      0.65 o 
  -8   1  10       13.09       15.43      0.60 o 
  -7   1  10      506.88      488.17      5.30 o 
  -6   1  10       10.87       12.67      0.53 o 
  -5   1  10       24.55       20.98      0.67 o 
  -4   1  10       23.47       24.43      0.68 o 
  -3   1  10        0.02       -0.10      0.39 o 
  -2   1  10      276.80      280.40      4.19 o 
  -1   1  10       46.66       55.75      1.38 o 
   0   1  10      197.39      198.24      2.78 o 
   1   1  10      109.14      117.62      1.76 o 
   2   1  10      112.00      102.46      1.63 o 
   3   1  10      141.67      133.68      2.01 o 
   4   1  10      678.12      619.51      7.50 o 
   5   1  10       27.83       22.84      0.88 o 
   6   1  10      124.03      117.87      1.97 o 
   7   1  10       24.88       19.86      1.13 o 
   8   1  10        5.57        6.75      0.89 o 
   9   1  10       12.04       12.61      1.07 o 
  10   1  10        0.40       -0.18      0.90 o 
  11   1  10        4.40        2.35      1.34 o 
  12   1  10        0.57       -1.10      1.10 o 
  13   1  10        4.62        3.98      1.61 o 
 -18   2  10       14.41       17.37      1.44 o 
 -17   2  10        0.51        0.32      1.00 o 
 -16   2  10        3.62        2.13      0.93 o 
 -15   2  10        0.14       -0.77      0.77 o 
 -14   2  10        1.27        0.43      0.66 o 
 -13   2  10        0.01       -0.41      0.61 o 
 -12   2  10      163.90      153.68      2.45 o 
 -11   2  10       20.04       18.72      1.10 o 
 -10   2  10       55.61       52.68      1.21 o 
  -9   2  10       21.67       20.95      0.70 o 
  -8   2  10      234.56      212.34      2.84 o 
  -7   2  10       36.24       39.37      0.83 o 
  -6   2  10      148.39      149.32      2.18 o 
  -5   2  10       23.38       24.93      1.45 o 
  -4   2  10       50.90       49.93      1.23 o 
  -3   2  10        0.30        0.30      0.46 o 
  -2   2  10      147.43      150.34      2.50 o 
  -1   2  10       28.46       32.05      1.04 o 
   0   2  10      157.48      163.96      2.72 o 
   1   2  10        5.91        7.64      0.70 o 
   2   2  10      162.19      162.45      2.77 o 
   3   2  10       40.84       45.52      1.30 o 
   4   2  10        0.00       -0.24      0.60 o 
   5   2  10       76.05       84.19      1.89 o 
   6   2  10        7.85       11.48      0.96 o 
   7   2  10       14.45       14.52      1.03 o 
   8   2  10        1.33        0.96      0.80 o 
   9   2  10        4.76        6.50      1.47 o 
  10   2  10       22.07       24.80      1.48 o 
  11   2  10        1.38        0.36      1.31 o 
  12   2  10       12.56       15.06      1.75 o 
 -18   3  10        0.16       -0.32      2.23 o 
 -17   3  10       25.87       25.34      1.91 o 
 -16   3  10        4.62        2.95      2.14 o 
 -15   3  10       22.34       23.26      1.71 o 
 -14   3  10        3.31        4.66      1.81 o 
 -13   3  10       10.72        9.14      1.49 o 
 -12   3  10        1.97        1.91      0.84 o 
 -11   3  10       47.17       44.19      1.45 o 
 -10   3  10       10.69        9.20      0.73 o 
  -9   3  10      194.10      194.45      2.83 o 
  -8   3  10       14.11       14.73      0.79 o 
  -7   3  10      346.79      344.97      4.46 o 
  -6   3  10       54.37       49.01      1.10 o 
  -5   3  10       17.08       18.17      0.87 o 
  -4   3  10       14.21       13.56      1.00 o 
  -3   3  10      463.07      412.76     15.00 o 
  -2   3  10       78.46       68.87      1.98 o 
  -1   3  10      168.98      148.38      2.54 o 
   0   3  10       11.23       12.41      1.97 o 
   1   3  10       24.29       23.57      1.30 o 
   2   3  10       74.82       72.41      2.47 o 
   3   3  10       17.77       15.65      1.21 o 
   4   3  10       22.41       23.19      1.40 o 
   5   3  10      123.89      121.29      3.03 o 
   6   3  10        9.41        5.23      1.10 o 
   7   3  10       20.22       19.16      1.46 o 
   8   3  10        0.68        0.01      1.65 o 
   9   3  10        2.91        3.97      1.26 o 
  10   3  10        1.81        3.26      1.32 o 
  11   3  10        0.74        2.49      1.38 o 
 -16   4  10        0.01        1.57      1.37 o 
 -15   4  10        0.81        0.06      1.21 o 
 -14   4  10        4.64        6.86      1.33 o 
 -13   4  10        9.05        9.79      1.36 o 
 -12   4  10        2.40        2.72      1.07 o 
 -11   4  10       56.42       52.16      1.99 o 
 -10   4  10       18.87       19.31      1.12 o 
  -9   4  10       12.44       10.41      0.92 o 
  -8   4  10       31.69       31.42      1.22 o 
  -7   4  10       35.01       31.20      1.54 o 
  -6   4  10        0.58        0.16      0.65 o 
  -5   4  10      122.43      109.40      2.29 o 
  -4   4  10        4.07        3.90      0.70 o 
  -3   4  10        9.26        9.66      0.92 o 
  -2   4  10        4.81        2.47      0.66 o 
  -1   4  10       61.08       55.58      1.87 o 
   0   4  10       17.50       13.40      1.43 o 
   1   4  10        0.04       -0.52      0.82 o 
   2   4  10        5.78        4.38      1.00 o 
   3   4  10       15.52       15.54      1.29 o 
   4   4  10       16.17       15.50      3.34 o 
   5   4  10        1.94        2.17      1.54 o 
   6   4  10        2.62        2.75      1.09 o 
   7   4  10        0.45        0.23      1.10 o 
   8   4  10        1.56        3.19      1.21 o 
   9   4  10        3.72        4.48      1.39 o 
  10   4  10        8.46        9.73      1.62 o 
 -14   5  10       10.31        8.59      2.16 o 
 -13   5  10        7.37        9.49      2.09 o 
 -12   5  10       12.00       17.95      2.33 o 
 -11   5  10       18.70       21.41      1.58 o 
 -10   5  10        4.73        5.03      1.81 o 
  -9   5  10        2.56        3.06      0.86 o 
  -8   5  10        4.90        5.48      0.87 o 
  -7   5  10       10.28       11.45      1.50 o 
  -6   5  10       13.01       12.01      0.99 o 
  -5   5  10       11.97       15.67      1.04 o 
  -4   5  10        3.74        3.33      0.81 o 
  -3   5  10       60.51       56.19      2.22 o 
  -2   5  10       11.41       11.41      0.95 o 
  -1   5  10        0.30        0.26      0.71 o 
   0   5  10        5.43        7.52      0.92 o 
   1   5  10        3.61        3.79      0.82 o 
   2   5  10        2.66        2.53      1.91 o 
   3   5  10        1.04        1.14      1.03 o 
   4   5  10        8.89       10.59      3.29 o 
   5   5  10        6.54        6.74      1.32 o 
   6   5  10       14.27       19.44      2.30 o 
   7   5  10        6.80        8.21      1.50 o 
   8   5  10        2.35        2.84      1.46 o 
 -11   6  10        9.06       12.09      1.56 o 
 -10   6  10        2.63        4.15      1.32 o 
  -9   6  10        2.67       -0.07      1.17 o 
  -8   6  10       22.02       24.10      1.76 o 
  -7   6  10        4.77        5.18      1.29 o 
  -6   6  10       12.33       11.04      1.42 o 
  -5   6  10        5.83        7.21      1.32 o 
  -4   6  10        9.48        8.29      2.52 o 
  -3   6  10        1.16       -0.35      1.07 o 
  -2   6  10       20.92       20.65      1.62 o 
  -1   6  10        0.62        1.42      1.14 o 
   0   6  10        7.78        7.90      1.33 o 
   1   6  10        0.03        1.36      1.13 o 
   2   6  10        1.32        0.33      1.20 o 
   3   6  10        3.36        3.06      1.24 o 
   4   6  10        1.48        0.01      1.65 o 
   5   6  10        0.70        0.42      1.32 o 
  -7   7  10       36.64       34.60      3.19 o 
  -6   7  10        1.74        1.57      2.18 o 
  -5   7  10       16.97       22.04      1.91 o 
  -4   7  10        0.16       -0.17      1.43 o 
  -3   7  10        8.53        7.80      1.53 o 
  -2   7  10        0.73        0.94      1.44 o 
  -1   7  10       11.60       11.53      1.75 o 
 -19   0  11       37.30       41.72      3.26 o 
 -17   0  11        0.80       -1.18      1.18 o 
 -15   0  11       20.43       21.71      1.52 o 
 -13   0  11      178.73      173.86      3.86 o 
 -11   0  11       32.93       34.84      2.41 o 
  -9   0  11       70.05       68.49      1.90 o 
  -7   0  11       11.47       11.43      1.47 o 
  -5   0  11      379.69      371.55      6.51 o 
  -3   0  11      208.51      216.25      4.02 o 
  -1   0  11      178.12      200.23      3.79 o 
   1   0  11       37.57       44.02      1.43 o 
   3   0  11        0.05       -0.64      0.64 o 
   5   0  11        0.11       -0.03      0.73 o 
   7   0  11        7.61       12.06      1.18 o 
   9   0  11        2.70        1.77      1.57 o 
  11   0  11        5.16        7.58      2.08 o 
 -19   1  11       29.87       31.29      3.01 o 
 -18   1  11       19.84       21.73      1.49 o 
 -17   1  11        4.26        5.31      0.94 o 
 -16   1  11       26.32       25.47      1.23 o 
 -15   1  11        6.56        9.49      0.87 o 
 -14   1  11        9.84        7.70      0.78 o 
 -13   1  11        2.43        1.15      0.55 o 
 -12   1  11        0.67        0.39      0.56 o 
 -11   1  11       17.09       14.21      0.78 o 
 -10   1  11        0.15       -0.47      0.47 o 
  -9   1  11        5.10        4.54      0.60 o 
  -8   1  11        0.68        0.54      0.52 o 
  -7   1  11       56.58       56.07      0.99 o 
  -6   1  11      124.25      119.45      1.81 o 
  -5   1  11       13.58       12.44      0.60 o 
  -4   1  11       90.33       99.38      1.54 o 
  -3   1  11       14.46       11.49      0.56 o 
  -2   1  11        5.93        5.86      0.45 o 
  -1   1  11        0.03       -0.36      0.36 o 
   0   1  11      189.11      165.02      5.93 o 
   1   1  11      131.71      123.29      2.25 o 
   2   1  11      141.82      131.95      2.46 o 
   3   1  11      200.54      188.20      3.39 o 
   4   1  11       18.63       16.93      1.00 o 
   5   1  11       78.65       71.84      1.74 o 
   6   1  11        0.32        1.43      1.05 o 
   7   1  11        0.08        0.77      0.81 o 
   8   1  11       11.44       12.73      1.08 o 
   9   1  11        0.47       -0.87      0.87 o 
  10   1  11        0.09       -0.33      0.96 o 
  11   1  11        6.51        7.59      1.23 o 
  12   1  11       42.69       48.95      2.43 o 
 -18   2  11        1.90        2.48      1.67 o 
 -17   2  11       46.50       46.35      1.78 o 
 -16   2  11       28.34       31.87      2.05 o 
 -15   2  11       29.21       30.76      1.94 o 
 -14   2  11        1.34        3.09      0.75 o 
 -13   2  11        2.94        3.24      0.69 o 
 -12   2  11        7.27        7.88      0.74 o 
 -11   2  11       39.53       39.70      1.12 o 
 -10   2  11       25.26       27.15      1.14 o 
  -9   2  11        9.62        9.51      0.77 o 
  -8   2  11      197.49      194.67      2.76 o 
  -7   2  11        0.17       -0.44      0.44 o 
  -6   2  11      324.18      318.08      4.12 o 
  -5   2  11        2.39        2.16      0.57 o 
  -4   2  11       17.46       19.23      0.89 o 
  -3   2  11        5.60        7.05      0.66 o 
  -2   2  11        6.69        8.33      0.72 o 
  -1   2  11       28.08       26.49      1.05 o 
   0   2  11       53.41       52.65      1.37 o 
   1   2  11      295.63      283.54      5.88 o 
   2   2  11       25.98       23.63      1.08 o 
   3   2  11      293.75      265.21      4.19 o 
   4   2  11        5.91        4.29      0.75 o 
   5   2  11        0.88        0.93      0.71 o 
   6   2  11       42.52       36.81      1.38 o 
   7   2  11        3.61        5.01      0.89 o 
   8   2  11        2.47        5.18      0.98 o 
   9   2  11        0.11       -0.92      0.94 o 
  10   2  11        5.48        7.27      1.42 o 
  11   2  11        0.00       -0.94      1.30 o 
 -17   3  11        1.94        6.09      2.36 o 
 -16   3  11        0.04       -0.30      0.93 o 
 -15   3  11        1.23        1.40      1.25 o 
 -14   3  11       18.96       21.82      1.62 o 
 -13   3  11       19.53       18.25      1.19 o 
 -12   3  11       64.67       65.13      2.31 o 
 -11   3  11       10.38        7.91      1.01 o 
 -10   3  11      300.93      283.88      4.53 o 
  -9   3  11       49.57       52.61      1.78 o 
  -8   3  11        1.12        0.76      0.53 o 
  -7   3  11        3.43        3.89      0.56 o 
  -6   3  11        5.77        5.83      0.68 o 
  -5   3  11        3.74        6.20      0.58 o 
  -4   3  11       57.37       54.31      1.88 o 
  -3   3  11       90.10       78.84      1.76 o 
  -2   3  11      231.23      214.98      5.94 o 
  -1   3  11       62.13       59.90      3.13 o 
   0   3  11       66.49       73.02      2.14 o 
   1   3  11       16.36       13.57      1.16 o 
   2   3  11       99.09       97.21      3.49 o 
   3   3  11       63.99       56.01      1.98 o 
   4   3  11      201.51      191.68      4.18 o 
   5   3  11       18.32       19.60      2.27 o 
   6   3  11       38.16       42.38      1.87 o 
   7   3  11        8.56       11.19      1.34 o 
   8   3  11        0.42        0.90      2.82 o 
   9   3  11        6.35        5.53      1.38 o 
  10   3  11        4.41        7.42      1.53 o 
  11   3  11        3.06        4.85      2.19 o 
 -16   4  11        2.01        2.55      2.18 o 
 -15   4  11       22.32       24.85      3.55 o 
 -14   4  11        0.88        1.46      2.47 o 
 -13   4  11       21.23       23.07      1.72 o 
 -12   4  11       71.30       69.46      5.49 o 
 -11   4  11       33.27       27.08      1.67 o 
 -10   4  11       92.00       89.69      2.10 o 
  -9   4  11       18.66       20.15      1.12 o 
  -8   4  11        1.39        0.37      0.72 o 
  -7   4  11       20.48       20.12      1.24 o 
  -6   4  11       84.74       87.18      1.97 o 
  -5   4  11       30.19       30.23      1.20 o 
  -4   4  11       71.04       66.33      1.70 o 
  -3   4  11        4.37        2.61      1.00 o 
  -2   4  11       58.39       52.22      1.86 o 
  -1   4  11       19.38       17.68      1.31 o 
   0   4  11      104.99      108.29      2.79 o 
   1   4  11       15.10       18.76      1.36 o 
   2   4  11       11.56       12.44      1.25 o 
   3   4  11       10.02       10.98      1.26 o 
   4   4  11        2.05        1.43      1.29 o 
   5   4  11        3.26        4.53      1.17 o 
   6   4  11        1.59        1.78      1.20 o 
   7   4  11       20.72       23.38      1.77 o 
   8   4  11        0.31        0.00      1.30 o 
   9   4  11        0.05       -0.61      1.34 o 
 -13   5  11        0.02       -0.62      1.76 o 
 -12   5  11        0.00       -0.81      1.72 o 
 -11   5  11        6.71        8.14      1.96 o 
 -10   5  11        1.24        1.37      0.91 o 
  -9   5  11       25.53       28.44      1.38 o 
  -8   5  11        0.36       -0.54      0.79 o 
  -7   5  11        3.66        4.05      0.88 o 
  -6   5  11        6.99        6.54      0.89 o 
  -5   5  11        8.04        7.84      0.92 o 
  -4   5  11        2.31        2.87      0.83 o 
  -3   5  11       14.83       15.28      1.09 o 
  -2   5  11        0.74        1.62      0.77 o 
  -1   5  11       35.70       38.78      1.66 o 
   0   5  11       52.06       50.77      1.64 o 
   1   5  11       11.31       10.09      2.59 o 
   2   5  11        9.89       11.09      1.35 o 
   3   5  11        4.83        5.83      1.28 o 
   4   5  11        0.55       -0.42      1.25 o 
   5   5  11        6.85        6.90      2.04 o 
   6   5  11        5.10        5.96      1.50 o 
   7   5  11        2.09        2.82      1.47 o 
 -10   6  11        0.30       -0.30      1.31 o 
  -9   6  11        0.18       -0.86      1.20 o 
  -8   6  11       20.93       20.69      2.12 o 
  -7   6  11        4.50        7.84      1.34 o 
  -6   6  11        0.01       -0.89      1.15 o 
  -5   6  11        6.76        8.92      1.43 o 
  -4   6  11        4.27        4.05      1.22 o 
  -3   6  11       16.96       16.97      1.59 o 
  -2   6  11        0.13        0.09      1.16 o 
  -1   6  11       27.86       28.31      1.83 o 
   0   6  11        0.56        0.47      2.21 o 
   1   6  11        3.88        2.63      1.25 o 
   2   6  11       15.95       17.50      1.69 o 
   3   6  11        7.20        8.29      1.46 o 
   4   6  11        9.61       11.80      2.41 o 
 -18   0  12        9.64       10.68      1.57 o 
 -16   0  12        0.32       -0.55      1.06 o 
 -14   0  12        8.86       10.51      1.22 o 
 -12   0  12       17.67       21.64      1.38 o 
 -10   0  12      184.67      176.79      3.70 o 
  -8   0  12      137.29      142.46      3.05 o 
  -6   0  12       32.85       34.25      1.26 o 
  -4   0  12      136.95      132.66      2.76 o 
  -2   0  12      144.47      148.80      3.02 o 
   0   0  12       24.60       31.28      1.25 o 
   2   0  12      102.78      114.33      2.88 o 
   4   0  12        0.39       -0.32      0.80 o 
   6   0  12        2.26        0.49      1.32 o 
   8   0  12        8.42        9.57      1.91 o 
  10   0  12       12.66       22.62      2.60 o 
 -18   1  12        3.15        2.95      1.65 o 
 -17   1  12       23.06       26.98      1.34 o 
 -16   1  12       11.71       11.56      0.99 o 
 -15   1  12        0.00        0.32      0.70 o 
 -14   1  12       20.45       20.24      1.04 o 
 -13   1  12       24.11       23.93      1.05 o 
 -12   1  12       42.76       42.92      1.20 o 
 -11   1  12       15.30       17.48      0.85 o 
 -10   1  12       32.37       28.18      0.95 o 
  -9   1  12        2.52        1.96      0.53 o 
  -8   1  12      115.23      110.94      1.81 o 
  -7   1  12       19.58       21.89      0.93 o 
  -6   1  12        0.15        0.00      0.40 o 
  -5   1  12        1.64        0.68      0.53 o 
  -4   1  12        5.69        6.25      0.64 o 
  -3   1  12        4.88        4.12      0.61 o 
  -2   1  12       58.96       58.59      1.41 o 
  -1   1  12      166.90      166.33      2.80 o 
   0   1  12      128.87      128.23      2.33 o 
   1   1  12       32.77       29.86      1.87 o 
   2   1  12       21.49       22.46      1.09 o 
   3   1  12       51.99       43.13      1.84 o 
   4   1  12        0.09       -0.32      0.67 o 
   5   1  12       29.88       28.77      1.24 o 
   6   1  12        7.92        7.55      0.92 o 
   7   1  12       32.54       34.79      1.46 o 
   8   1  12       25.21       25.86      1.41 o 
   9   1  12        3.16        4.84      1.05 o 
  10   1  12        6.43        9.17      1.25 o 
  11   1  12        4.13        1.89      1.60 o 
 -18   2  12        9.48        9.43      1.63 o 
 -17   2  12        1.23        0.16      1.27 o 
 -16   2  12        0.35       -0.92      0.92 o 
 -15   2  12       67.48       73.92      1.91 o 
 -14   2  12       16.73       17.67      1.20 o 
 -13   2  12       31.47       28.27      1.31 o 
 -12   2  12       58.72       60.86      1.70 o 
 -11   2  12       18.04       19.15      2.39 o 
 -10   2  12        9.03       10.19      1.70 o 
  -9   2  12       67.04       68.62      1.73 o 
  -8   2  12       48.79       50.49      1.39 o 
  -7   2  12        2.46        1.80      0.68 o 
  -6   2  12      163.02      158.77      2.36 o 
  -5   2  12      199.53      197.75      3.24 o 
  -4   2  12       74.60       68.14      1.55 o 
  -3   2  12       61.84       58.08      1.42 o 
  -2   2  12        0.59       -0.25      0.54 o 
  -1   2  12       21.70       21.56      1.00 o 
   0   2  12      245.10      235.54      3.76 o 
   1   2  12        1.08        0.15      0.62 o 
   2   2  12      114.38      103.09      2.13 o 
   3   2  12      261.54      246.61      4.01 o 
   4   2  12        1.82        0.03      0.71 o 
   5   2  12       38.81       36.77      1.40 o 
   6   2  12        7.65        7.88      1.03 o 
   7   2  12        4.67        2.90      0.99 o 
   8   2  12       12.43       14.79      1.49 o 
   9   2  12        0.95        0.14      1.58 o 
  10   2  12        8.32       13.83      1.68 o 
  11   2  12        0.01       -0.74      2.11 o 
 -17   3  12        1.09        0.27      3.03 o 
 -16   3  12        0.07       -1.06      2.29 o 
 -15   3  12       58.59       53.79      2.35 o 
 -14   3  12        6.07        5.50      1.35 o 
 -13   3  12      117.17      103.07      2.40 o 
 -12   3  12        0.05       -0.46      1.57 o 
 -11   3  12       40.12       38.16      2.37 o 
 -10   3  12        4.33        4.10      0.81 o 
  -9   3  12       34.69       27.93      1.68 o 
  -8   3  12        2.24        2.39      0.58 o 
  -7   3  12       32.48       33.29      1.01 o 
  -6   3  12       10.79       12.73      0.75 o 
  -5   3  12        5.58        7.68      0.63 o 
  -4   3  12       13.22       15.71      1.16 o 
  -3   3  12       36.48       37.51      1.55 o 
  -2   3  12       27.39       30.98      1.47 o 
  -1   3  12        0.95        0.88      0.81 o 
   0   3  12        0.33        0.51      1.29 o 
   1   3  12        0.86        0.93      0.86 o 
   2   3  12        7.03        5.27      1.69 o 
   3   3  12        9.14        9.65      1.20 o 
   4   3  12       10.62       11.02      1.28 o 
   5   3  12        0.28       -0.66      1.01 o 
   6   3  12        2.93        2.85      1.13 o 
   7   3  12        2.06        1.38      1.20 o 
   8   3  12        0.01       -0.54      1.24 o 
   9   3  12       42.03       48.67      2.35 o 
  10   3  12        0.00        5.17      2.26 o 
 -16   4  12        0.02       -2.01      2.11 o 
 -15   4  12       32.88       29.74      2.08 o 
 -14   4  12       42.44       37.62      3.84 o 
 -13   4  12       59.88       52.88      3.39 o 
 -12   4  12        9.36        9.51      1.36 o 
 -11   4  12        2.77        3.11      1.12 o 
 -10   4  12        0.46        0.28      0.98 o 
  -9   4  12        0.07       -0.73      0.73 o 
  -8   4  12        5.29        5.17      0.86 o 
  -7   4  12        9.10        9.19      0.90 o 
  -6   4  12        0.02       -0.72      0.72 o 
  -5   4  12      179.67      168.80      5.85 o 
  -4   4  12        1.47        1.89      0.94 o 
  -3   4  12        5.10        4.57      0.77 o 
  -2   4  12        9.93       13.72      1.66 o 
  -1   4  12        0.26       -0.84      0.84 o 
   0   4  12        0.30       -0.85      0.93 o 
   1   4  12        0.27       -0.25      0.94 o 
   2   4  12        2.11       -0.83      0.99 o 
   3   4  12       24.36       21.70      1.58 o 
   4   4  12        0.59       -0.10      1.07 o 
   5   4  12        3.17        2.95      1.21 o 
   6   4  12       22.04       21.72      1.77 o 
   7   4  12        0.01       -0.38      1.28 o 
   8   4  12        5.63        3.55      1.47 o 
 -13   5  12        0.03       -0.25      1.79 o 
 -12   5  12        6.64        7.40      2.04 o 
 -11   5  12        2.56        2.55      1.28 o 
 -10   5  12        0.43       -1.13      1.13 o 
  -9   5  12        0.64       -0.87      0.87 o 
  -8   5  12       25.08       23.37      1.35 o 
  -7   5  12       34.49       34.20      1.44 o 
  -6   5  12        6.13        9.32      1.03 o 
  -5   5  12        0.96        1.16      0.81 o 
  -4   5  12        9.21       14.70      1.14 o 
  -3   5  12        0.75        1.70      1.01 o 
  -2   5  12       52.49       50.25      1.96 o 
  -1   5  12       15.35       18.03      1.67 o 
   0   5  12       11.28       11.22      1.34 o 
   1   5  12        5.56        4.47      1.54 o 
   2   5  12       32.63       33.92      1.93 o 
   3   5  12        8.64       10.65      1.47 o 
   4   5  12        1.68        0.58      1.28 o 
   5   5  12        5.82        6.21      1.49 o 
   6   5  12        0.28       -0.16      1.43 o 
 -10   6  12       12.01       20.58      2.60 o 
  -9   6  12        4.29        5.23      1.45 o 
  -8   6  12        2.45        1.27      1.28 o 
  -7   6  12       29.09       29.67      1.93 o 
  -6   6  12        0.01        0.86      1.24 o 
  -5   6  12        3.70        7.73      1.45 o 
  -4   6  12        7.34        3.85      1.43 o 
  -3   6  12       12.90       14.48      1.59 o 
  -2   6  12        7.49        6.53      1.38 o 
  -1   6  12        8.62       11.69      1.52 o 
   0   6  12       11.83       15.02      1.65 o 
   1   6  12        3.26        4.05      1.37 o 
   2   6  12        1.28        1.07      1.36 o 
 -17   0  13        8.59       14.11      2.58 o 
 -15   0  13        3.72        5.86      1.22 o 
 -13   0  13       40.98       33.21      1.62 o 
 -11   0  13       19.60       21.94      1.13 o 
  -9   0  13      195.09      186.09      3.83 o 
  -7   0  13       26.76       25.14      1.18 o 
  -5   0  13       56.06       59.70      1.69 o 
  -3   0  13       96.95      102.35      3.21 o 
  -1   0  13      279.72      243.55      4.79 o 
   1   0  13      594.75      552.66     13.78 o 
   3   0  13       13.38       13.78      1.67 o 
   5   0  13        3.99        5.76      1.60 o 
   7   0  13       15.82       15.06      2.09 o 
   9   0  13        5.09        2.85      1.94 o 
 -18   1  13       12.53       17.33      1.27 o 
 -17   1  13       14.66       15.03      1.15 o 
 -16   1  13        1.74        0.60      0.81 o 
 -15   1  13       67.93       62.33      1.61 o 
 -14   1  13        3.21        3.18      0.76 o 
 -13   1  13        5.02        5.56      0.77 o 
 -12   1  13        0.01       -0.58      0.70 o 
 -11   1  13       30.63       29.36      1.19 o 
 -10   1  13       98.40       95.51      2.04 o 
  -9   1  13        0.00       -0.15      0.59 o 
  -8   1  13       12.35       12.75      0.87 o 
  -7   1  13      176.77      171.27      2.94 o 
  -6   1  13      280.44      271.19      4.20 o 
  -5   1  13        3.34        3.66      0.63 o 
  -4   1  13       44.41       45.07      1.24 o 
  -3   1  13        1.53        1.59      0.59 o 
  -2   1  13       11.94       13.19      0.85 o 
  -1   1  13       87.31       88.05      1.86 o 
   0   1  13        8.03        7.93      0.77 o 
   1   1  13       77.89       75.27      1.75 o 
   2   1  13        0.03       -0.06      0.66 o 
   3   1  13       14.66       15.45      0.99 o 
   4   1  13       18.20       13.81      1.00 o 
   5   1  13       23.52       22.85      1.23 o 
   6   1  13       11.10       10.34      1.06 o 
   7   1  13       22.19       31.57      1.48 o 
   8   1  13        3.29        5.17      1.35 o 
   9   1  13       13.32       14.23      1.66 o 
  10   1  13        7.93       11.38      1.71 o 
 -17   2  13        0.47        1.40      1.08 o 
 -16   2  13       11.44       11.22      1.23 o 
 -15   2  13        2.25       -0.91      0.91 o 
 -14   2  13       13.37       13.23      1.14 o 
 -13   2  13        0.00       -0.78      0.78 o 
 -12   2  13        1.60        1.09      0.82 o 
 -11   2  13       15.59       16.72      1.06 o 
 -10   2  13       19.96       20.43      1.17 o 
  -9   2  13       28.58       26.14      1.16 o 
  -8   2  13       25.98       27.09      1.12 o 
  -7   2  13        0.01       -0.16      0.48 o 
  -6   2  13       30.93       25.99      1.72 o 
  -5   2  13      418.53      412.57      6.07 o 
  -4   2  13       72.24       65.41      1.79 o 
  -3   2  13      120.71      115.50      2.21 o 
  -2   2  13       20.60       15.97      0.96 o 
  -1   2  13       38.72       34.63      1.23 o 
   0   2  13       20.85       20.94      1.40 o 
   1   2  13       84.17       80.01      2.09 o 
   2   2  13       13.76       17.56      1.09 o 
   3   2  13       90.00       82.86      1.97 o 
   4   2  13       19.19       19.46      1.17 o 
   5   2  13        7.73        6.99      0.98 o 
   6   2  13       19.87       20.51      1.71 o 
   7   2  13       19.68       23.32      1.71 o 
   8   2  13        9.99       11.75      1.76 o 
   9   2  13        3.55        4.74      1.45 o 
  10   2  13       11.78       18.08      2.57 o 
 -17   3  13        1.46        1.76      2.19 o 
 -16   3  13        1.85        2.14      1.41 o 
 -15   3  13        1.11       -1.02      1.02 o 
 -14   3  13      130.79      135.32      4.73 o 
 -13   3  13        0.09       -0.46      1.23 o 
 -12   3  13        3.61        3.56      1.39 o 
 -11   3  13        0.90        0.07      0.79 o 
 -10   3  13       16.62       16.88      1.07 o 
  -9   3  13       39.27       36.16      1.39 o 
  -8   3  13      120.28      111.27      2.05 o 
  -7   3  13       11.90       14.06      0.82 o 
  -6   3  13       14.41       11.70      1.06 o 
  -5   3  13        0.18       -0.29      0.60 o 
  -4   3  13      144.40      136.64      4.88 o 
  -3   3  13        3.68        4.89      0.95 o 
  -2   3  13        1.46        0.76      0.87 o 
  -1   3  13       38.08       42.57      1.72 o 
   0   3  13        3.05        4.18      1.16 o 
   1   3  13        4.02        4.62      1.07 o 
   2   3  13        1.10        0.99      1.63 o 
   3   3  13        7.25        5.58      1.14 o 
   4   3  13       15.27       15.40      1.76 o 
   5   3  13        3.30        1.82      1.18 o 
   6   3  13        9.05        6.76      1.37 o 
   7   3  13        3.91        0.85      1.80 o 
   8   3  13       11.37       10.28      1.61 o 
   9   3  13        0.35       -1.57      2.09 o 
 -15   4  13        0.24        1.19      1.75 o 
 -14   4  13        1.79        1.74      1.35 o 
 -13   4  13        0.38        1.49      1.21 o 
 -12   4  13        0.27       -1.16      1.16 o 
 -11   4  13        0.32        0.14      1.10 o 
 -10   4  13        1.19       -0.18      1.04 o 
  -9   4  13       11.11       13.21      1.37 o 
  -8   4  13       35.08       36.93      1.41 o 
  -7   4  13       58.00       63.08      1.75 o 
  -6   4  13        9.23       10.29      1.10 o 
  -5   4  13        9.92       11.45      0.97 o 
  -4   4  13       10.37        8.58      0.93 o 
  -3   4  13       21.71       16.94      1.09 o 
  -2   4  13        0.38        0.35      0.92 o 
  -1   4  13        6.10        4.89      1.09 o 
   0   4  13       35.57       35.96      1.78 o 
   1   4  13        0.48        0.54      1.09 o 
   2   4  13       24.17       29.82      1.78 o 
   3   4  13        6.73        7.70      1.35 o 
   4   4  13       10.57       10.14      1.45 o 
   5   4  13        5.12        3.72      1.28 o 
   6   4  13       18.29       22.43      1.87 o 
   7   4  13        3.66        7.07      2.15 o 
 -12   5  13        0.36       -1.76      1.76 o 
 -11   5  13        3.94        4.29      1.36 o 
 -10   5  13       32.34       38.27      2.02 o 
  -9   5  13        0.25        2.26      0.99 o 
  -8   5  13        7.87        9.75      2.44 o 
  -7   5  13       19.27       19.75      1.26 o 
  -6   5  13        0.19        1.37      0.93 o 
  -5   5  13        3.72        4.41      0.95 o 
  -4   5  13        0.28        1.16      1.15 o 
  -3   5  13       13.06       12.69      1.14 o 
  -2   5  13        5.15        2.86      1.22 o 
  -1   5  13       22.06       18.95      1.26 o 
   0   5  13        0.19        0.70      0.92 o 
   1   5  13        0.45        0.26      1.22 o 
   2   5  13        2.80        0.93      1.28 o 
   3   5  13       10.80       14.81      1.70 o 
   4   5  13        1.21       -1.08      3.93 o 
   5   5  13        0.01        1.76      2.11 o 
  -9   6  13        9.91        8.80      2.33 o 
  -8   6  13        0.95        0.27      1.36 o 
  -7   6  13        7.71        7.59      1.63 o 
  -6   6  13       26.03       32.58      2.05 o 
  -5   6  13        1.34        0.67      1.30 o 
  -4   6  13        1.05        1.32      1.33 o 
  -3   6  13        1.43        2.98      1.37 o 
  -2   6  13        5.84        3.47      1.38 o 
  -1   6  13        2.87        3.58      2.39 o 
   0   6  13        0.12       -1.11      1.31 o 
 -18   0  14       47.55       54.74      3.66 o 
 -16   0  14        8.92        6.16      1.31 o 
 -14   0  14       17.53       16.71      1.41 o 
 -12   0  14       43.20       36.70      1.64 o 
 -10   0  14        5.44        6.14      0.95 o 
  -8   0  14        1.53        0.95      1.55 o 
  -6   0  14      112.80      107.11      2.50 o 
  -4   0  14        1.44       -0.95      1.05 o 
  -2   0  14      565.02      543.39     13.56 o 
   0   0  14      131.76      119.76      4.15 o 
   2   0  14      112.71      107.72      3.97 o 
   4   0  14        0.92       -0.61      1.33 o 
   6   0  14        5.16        5.34      1.84 o 
   8   0  14       16.17       20.56      2.52 o 
 -18   1  14       10.10       11.95      2.52 o 
 -17   1  14        1.30        0.57      1.12 o 
 -16   1  14       10.36       12.91      1.33 o 
 -15   1  14       18.77       21.09      1.36 o 
 -14   1  14        2.72        1.88      1.12 o 
 -13   1  14       19.79       26.35      1.30 o 
 -12   1  14        5.14        6.63      0.88 o 
 -11   1  14        0.17        0.08      0.72 o 
 -10   1  14       14.08       15.86      1.01 o 
  -9   1  14        0.00        0.51      0.68 o 
  -8   1  14      106.21      106.22      2.16 o 
  -7   1  14       22.02       20.36      1.03 o 
  -6   1  14        0.03       -0.59      0.59 o 
  -5   1  14      111.65      109.74      2.41 o 
  -4   1  14        1.41        0.24      0.59 o 
  -3   1  14       57.61       57.15      1.50 o 
  -2   1  14       70.30       73.77      1.73 o 
  -1   1  14      139.83      135.69      3.26 o 
   0   1  14       98.13       96.03      2.04 o 
   1   1  14        1.02        1.83      0.71 o 
   2   1  14        0.45        0.40      0.74 o 
   3   1  14        1.48        1.27      0.79 o 
   4   1  14        0.53        1.01      1.03 o 
   5   1  14        0.00       -0.30      1.48 o 
   6   1  14        0.04       -1.07      1.13 o 
   7   1  14       14.81       17.11      1.62 o 
   8   1  14        0.24        2.43      1.79 o 
   9   1  14        6.39        7.12      1.79 o 
 -17   2  14        3.39        5.45      1.35 o 
 -16   2  14        3.36        5.93      1.49 o 
 -15   2  14        0.44        1.38      0.99 o 
 -14   2  14        2.67        1.21      0.92 o 
 -13   2  14       64.41       74.09      2.02 o 
 -12   2  14       21.89       23.40      1.32 o 
 -11   2  14        7.04        7.01      0.90 o 
 -10   2  14        8.11        8.50      0.90 o 
  -9   2  14        1.95        1.81      0.73 o 
  -8   2  14       75.38       71.69      1.75 o 
  -7   2  14        0.00        0.49      0.65 o 
  -6   2  14       29.34       29.74      1.24 o 
  -5   2  14       95.82       93.77      2.00 o 
  -4   2  14       16.78       16.75      0.98 o 
  -3   2  14        2.09        3.10      0.70 o 
  -2   2  14       13.55       13.87      1.05 o 
  -1   2  14        1.03        0.10      0.92 o 
   0   2  14       15.20       15.01      1.02 o 
   1   2  14        6.04        7.15      0.93 o 
   2   2  14       14.49       16.20      1.08 o 
   3   2  14        5.00        4.62      0.89 o 
   4   2  14        0.49        0.01      0.84 o 
   5   2  14        1.15        0.80      1.14 o 
   6   2  14        1.00        2.82      1.27 o 
   7   2  14        4.26        7.46      1.49 o 
   8   2  14        3.06        2.96      1.42 o 
 -16   3  14        0.00        2.36      1.18 o 
 -15   3  14        2.33        1.68      1.15 o 
 -14   3  14        7.77        9.21      1.26 o 
 -13   3  14        1.38        1.39      0.97 o 
 -12   3  14        3.61        3.27      0.92 o 
 -11   3  14        0.00        0.21      0.82 o 
 -10   3  14        7.68        8.75      1.22 o 
  -9   3  14       15.55       16.73      1.09 o 
  -8   3  14        0.09        0.08      0.88 o 
  -7   3  14       80.90       79.21      1.89 o 
  -6   3  14       55.98       54.51      1.58 o 
  -5   3  14        9.01        7.81      1.07 o 
  -4   3  14        0.53        0.21      1.74 o 
  -3   3  14       55.99       59.46      2.04 o 
  -2   3  14       53.91       51.78      1.93 o 
  -1   3  14        4.52        5.18      1.08 o 
   0   3  14       36.79       37.22      2.76 o 
   1   3  14        6.31        6.09      1.10 o 
   2   3  14        5.64        6.60      1.18 o 
   3   3  14        1.83       -0.79      1.09 o 
   4   3  14        6.98        5.68      2.84 o 
   5   3  14       31.44       24.32      1.83 o 
   6   3  14        0.04       -1.29      1.29 o 
   7   3  14       35.27       34.38      2.18 o 
 -15   4  14       10.91       12.41      2.47 o 
 -14   4  14        1.01        0.76      1.37 o 
 -13   4  14       36.64       32.90      1.98 o 
 -12   4  14        0.16       -1.23      1.23 o 
 -11   4  14        4.53        4.77      1.29 o 
 -10   4  14        8.19        6.56      1.26 o 
  -9   4  14        1.93        2.10      1.16 o 
  -8   4  14       45.49       48.80      1.62 o 
  -7   4  14        0.01        0.08      0.83 o 
  -6   4  14       24.59       29.83      1.37 o 
  -5   4  14       12.78       15.56      1.11 o 
  -4   4  14        0.10       -0.61      1.07 o 
  -3   4  14        6.03        7.28      1.20 o 
  -2   4  14       20.63       22.89      3.12 o 
  -1   4  14       12.86       12.22      1.35 o 
   0   4  14        3.26        2.27      1.38 o 
   1   4  14        0.01       -0.70      1.24 o 
   2   4  14        0.07       -1.15      1.15 o 
   3   4  14        0.48        0.15      1.22 o 
   4   4  14       25.41       28.45      2.14 o 
   5   4  14        1.26       -1.40      1.40 o 
   6   4  14        5.31        1.98      2.16 o 
 -12   5  14        2.14        2.38      2.13 o 
 -11   5  14        1.65        2.36      1.41 o 
 -10   5  14        8.52       11.81      1.57 o 
  -9   5  14        2.63        3.07      2.20 o 
  -8   5  14        5.10       10.33      1.17 o 
  -7   5  14        4.99        3.48      0.98 o 
  -6   5  14        6.32        7.73      1.12 o 
  -5   5  14        8.74        8.85      1.13 o 
  -4   5  14        1.45        0.29      1.33 o 
  -3   5  14       38.60       49.51      1.78 o 
  -2   5  14        1.29        0.36      0.92 o 
  -1   5  14       13.70       14.83      1.25 o 
   0   5  14        0.11       -1.10      1.23 o 
   1   5  14        2.90        1.52      1.43 o 
   2   5  14       11.82        9.16      1.58 o 
   3   5  14        1.01        2.74      1.67 o 
   4   5  14        1.06        2.89      2.33 o 
  -8   6  14        0.79        4.81      2.25 o 
  -7   6  14       23.24       27.44      3.06 o 
  -6   6  14       54.53       60.36      3.65 o 
  -5   6  14        1.10        0.83      1.87 o 
  -4   6  14       15.99       15.35      2.48 o 
  -3   6  14        1.22        3.26      2.13 o 
  -2   6  14       35.19       40.71      3.26 o 
 -17   0  15        1.50       -1.00      1.92 o 
 -15   0  15       30.25       32.84      2.65 o 
 -13   0  15       12.99       11.33      1.98 o 
 -11   0  15       35.83       32.54      2.33 o 
  -9   0  15        4.05        2.67      1.35 o 
  -7   0  15       31.08       32.50      2.23 o 
  -5   0  15      236.28      228.07      6.57 o 
  -3   0  15       54.05       59.03      2.84 o 
  -1   0  15        4.03        2.28      1.33 o 
   1   0  15        3.41        4.66      1.50 o 
   3   0  15        1.64        3.06      1.54 o 
   5   0  15       52.89       53.30      3.14 o 
   7   0  15        1.33        3.68      1.92 o 
 -17   1  15       24.25       27.90      1.69 o 
 -16   1  15       19.86       18.06      1.39 o 
 -15   1  15        0.21       -1.41      1.41 o 
 -14   1  15       14.58       14.31      1.21 o 
 -13   1  15        2.03        2.49      0.91 o 
 -12   1  15        0.63       -0.23      0.95 o 
 -11   1  15       93.88       92.39      2.12 o 
 -10   1  15        6.88        6.56      0.86 o 
  -9   1  15       18.50       18.52      1.11 o 
  -8   1  15        0.01       -0.57      0.68 o 
  -7   1  15      214.76      206.04      6.28 o 
  -6   1  15        1.04        0.30      0.68 o 
  -5   1  15       32.72       32.74      1.22 o 
  -4   1  15       41.12       42.85      1.36 o 
  -3   1  15       67.33       63.40      1.63 o 
  -2   1  15        3.39        1.78      0.72 o 
  -1   1  15       11.11       10.13      0.89 o 
   0   1  15        3.86        4.47      1.03 o 
   1   1  15        6.06        6.93      1.14 o 
   2   1  15       12.06       11.51      1.27 o 
   3   1  15        8.04       10.69      3.03 o 
   4   1  15        5.45        5.64      1.22 o 
   5   1  15        6.84        8.74      1.39 o 
   6   1  15        7.98       10.43      1.49 o 
   7   1  15        8.40       12.41      4.14 o 
   8   1  15       15.14       16.07      2.55 o 
 -17   2  15        0.47        1.02      1.46 o 
 -16   2  15       28.16       26.15      1.63 o 
 -15   2  15       27.49       29.79      1.58 o 
 -14   2  15        3.60        4.97      1.07 o 
 -13   2  15        0.05       -0.89      0.89 o 
 -12   2  15        4.31        1.99      0.89 o 
 -11   2  15        7.61        8.75      0.99 o 
 -10   2  15        0.18        0.28      0.76 o 
  -9   2  15       20.56       20.85      1.28 o 
  -8   2  15        1.06        0.06      1.10 o 
  -7   2  15        3.38        2.14      0.76 o 
  -6   2  15        8.91        9.94      0.91 o 
  -5   2  15       14.62       17.68      1.04 o 
  -4   2  15       29.49       28.45      1.21 o 
  -3   2  15        6.17        5.64      0.83 o 
  -2   2  15       58.08       53.43      1.58 o 
  -1   2  15        0.16       -0.79      0.79 o 
   0   2  15       16.14       16.47      1.09 o 
   1   2  15        3.03        1.99      0.94 o 
   2   2  15        2.93        1.90      0.90 o 
   3   2  15        3.99        3.56      1.19 o 
   4   2  15        5.67        1.52      1.55 o 
   5   2  15        0.48        1.21      1.43 o 
   6   2  15       70.77       63.10      3.61 o 
   7   2  15        2.53        3.92      2.06 o 
 -16   3  15        0.05        2.79      2.38 o 
 -15   3  15        3.78        4.01      1.21 o 
 -14   3  15        2.45        2.06      1.10 o 
 -13   3  15        0.78        2.28      1.94 o 
 -12   3  15        1.45        1.64      1.16 o 
 -11   3  15        0.17        0.48      1.09 o 
 -10   3  15        6.37        6.31      1.25 o 
  -9   3  15       44.25       42.38      2.70 o 
  -8   3  15       14.56       14.23      1.33 o 
  -7   3  15        3.52        3.83      1.09 o 
  -6   3  15       20.50       18.10      1.14 o 
  -5   3  15        2.74        3.24      1.01 o 
  -4   3  15        5.15        3.72      1.06 o 
  -3   3  15       12.59       12.39      1.28 o 
  -2   3  15       74.37       78.87      2.43 o 
  -1   3  15       26.19       23.96      1.86 o 
   0   3  15       31.71       33.14      1.81 o 
   1   3  15        0.14       -1.04      1.04 o 
   2   3  15       15.27       11.82      1.43 o 
   3   3  15        1.28        1.67      1.26 o 
   4   3  15       25.90       26.29      1.90 o 
   5   3  15        5.10        4.71      1.47 o 
   6   3  15       11.73       15.48      2.60 o 
 -14   4  15        0.58        2.48      2.16 o 
 -13   4  15        1.54        1.53      1.76 o 
 -12   4  15        0.25       -0.86      1.26 o 
 -11   4  15        5.97        8.48      1.82 o 
 -10   4  15        0.81       -0.68      1.89 o 
  -9   4  15        0.23       -1.13      1.13 o 
  -8   4  15        0.03        0.55      1.11 o 
  -7   4  15       28.11       31.54      2.46 o 
  -6   4  15       12.59       12.90      1.52 o 
  -5   4  15        3.04        2.05      0.92 o 
  -4   4  15        4.09        2.82      0.90 o 
  -3   4  15        8.82        6.97      1.32 o 
  -2   4  15       20.09       20.85      1.65 o 
  -1   4  15        1.80        0.80      1.20 o 
   0   4  15        0.01       -1.15      1.15 o 
   1   4  15       10.86       15.14      1.62 o 
   2   4  15        0.04       -0.67      1.41 o 
   3   4  15        0.59        1.18      1.40 o 
   4   4  15        0.10        0.68      2.13 o 
   5   4  15        1.06        0.10      2.19 o 
 -11   5  15        0.28       -2.11      2.11 o 
 -10   5  15        0.13       -1.34      1.34 o 
  -9   5  15        0.21        1.29      1.39 o 
  -8   5  15        0.72        0.12      1.30 o 
  -7   5  15       13.54       12.89      1.26 o 
  -6   5  15        0.25       -1.02      1.02 o 
  -5   5  15       14.63       15.95      1.35 o 
  -4   5  15       14.69       17.47      1.35 o 
  -3   5  15       16.89       24.56      2.49 o 
  -2   5  15        0.45        0.46      1.17 o 
  -1   5  15        1.28       -0.45      1.03 o 
   0   5  15        2.88        1.73      1.40 o 
   1   5  15        0.42       -1.20      1.41 o 
   2   5  15        0.00        1.13      2.14 o 
 -16   0  16       29.23       42.19      3.11 o 
 -14   0  16        0.60        2.65      1.71 o 
 -12   0  16       27.66       31.39      2.48 o 
 -10   0  16       10.33       14.01      1.87 o 
  -8   0  16        0.79        1.11      1.28 o 
  -6   0  16        6.46        6.03      1.49 o 
  -4   0  16      279.85      273.92      7.73 o 
  -2   0  16      112.83       92.32      3.80 o 
   0   0  16       14.00       11.75      1.87 o 
   2   0  16        1.37        0.39      1.54 o 
   4   0  16       62.08       63.43      3.51 o 
   6   0  16       19.08       24.30      2.74 o 
 -17   1  16        0.56        1.35      2.14 o 
 -16   1  16        0.56        0.31      1.11 o 
 -15   1  16        0.01       -0.99      0.99 o 
 -14   1  16       58.97       56.54      1.61 o 
 -13   1  16        6.16        5.54      1.02 o 
 -12   1  16        3.10        1.22      0.90 o 
 -11   1  16        1.16        1.57      0.86 o 
 -10   1  16       17.52       18.71      1.14 o 
  -9   1  16      107.73      109.41      3.46 o 
  -8   1  16       26.74       30.07      1.29 o 
  -7   1  16       19.73       16.56      1.10 o 
  -6   1  16       74.42       74.75      2.29 o 
  -5   1  16        8.61        7.92      1.15 o 
  -4   1  16      111.20      111.71      2.91 o 
  -3   1  16      114.59      112.85      2.93 o 
  -2   1  16       16.46       17.68      1.38 o 
  -1   1  16        0.38        0.44      1.01 o 
   0   1  16       14.68       13.45      1.36 o 
   1   1  16        0.59       -1.03      1.03 o 
   2   1  16        0.71       -1.09      1.09 o 
   3   1  16        7.58        6.58      1.35 o 
   4   1  16        0.06       -1.20      1.20 o 
   5   1  16        0.67        2.65      1.35 o 
   6   1  16        7.04        6.90      3.20 o 
   7   1  16        3.09        3.06      2.31 o 
 -16   2  16        3.32        2.60      1.41 o 
 -15   2  16        0.33       -0.17      1.09 o 
 -14   2  16        1.06       -0.70      0.99 o 
 -13   2  16       25.33       26.68      1.47 o 
 -12   2  16        6.37        6.06      1.02 o 
 -11   2  16        9.76        8.70      1.19 o 
 -10   2  16       59.92       59.07      1.76 o 
  -9   2  16        0.74       -0.16      0.80 o 
  -8   2  16       24.07       25.84      1.28 o 
  -7   2  16       14.17       15.27      1.07 o 
  -6   2  16       25.57       22.82      1.21 o 
  -5   2  16        0.47        0.92      0.76 o 
  -4   2  16       13.72       15.86      1.07 o 
  -3   2  16        8.67        9.24      0.96 o 
  -2   2  16       43.01       41.71      1.50 o 
  -1   2  16       41.92       42.30      1.53 o 
   0   2  16        1.13        0.70      0.85 o 
   1   2  16        0.84        2.00      2.35 o 
   2   2  16        1.49       -1.59      1.59 o 
   3   2  16        1.85       -0.52      1.72 o 
   4   2  16        4.25        3.58      1.98 o 
   5   2  16        0.05       -1.99      1.99 o 
 -15   3  16        8.14       12.27      2.33 o 
 -14   3  16        0.07       -0.61      1.34 o 
 -13   3  16        9.93       10.43      1.48 o 
 -12   3  16        1.80        1.24      1.24 o 
 -11   3  16        1.92        2.24      1.20 o 
 -10   3  16        2.25        0.85      1.14 o 
  -9   3  16        0.11       -0.25      1.07 o 
  -8   3  16       15.19       16.87      1.46 o 
  -7   3  16        7.35        6.26      1.64 o 
  -6   3  16        1.41        1.22      1.79 o 
  -5   3  16        1.56        0.02      1.07 o 
  -4   3  16        0.80        0.37      1.03 o 
  -3   3  16       34.47       32.86      2.75 o 
  -2   3  16        5.22        3.61      1.18 o 
  -1   3  16       20.92       23.10      1.68 o 
   0   3  16        0.11        0.18      1.93 o 
   1   3  16        1.33        0.62      1.24 o 
   2   3  16        0.36       -1.25      1.25 o 
   3   3  16       18.07       17.93      5.07 o 
   4   3  16        0.05       -0.01      1.46 o 
   5   3  16        2.38        4.66      2.21 o 
 -13   4  16        7.43       11.51      2.52 o 
 -12   4  16        3.73        7.20      1.52 o 
 -11   4  16        7.40        5.71      1.49 o 
 -10   4  16        3.32        2.41      1.71 o 
  -9   4  16        3.05        1.46      1.79 o 
  -8   4  16        2.45        2.64      1.25 o 
  -7   4  16        0.98       -0.93      1.20 o 
  -6   4  16       66.58       70.92      2.03 o 
  -5   4  16        5.51        5.02      1.07 o 
  -4   4  16        0.10        0.45      0.92 o 
  -3   4  16        4.62        5.39      1.52 o 
  -2   4  16        6.76        6.00      2.57 o 
  -1   4  16       16.19       20.02      1.73 o 
   0   4  16        0.97        1.29      1.30 o 
   1   4  16        0.10       -0.89      1.34 o 
   2   4  16        1.73        2.14      1.50 o 
   3   4  16        3.36        0.34      2.08 o 
  -9   5  16       20.52       24.52      2.85 o 
  -8   5  16       15.92       20.19      2.99 o 
  -7   5  16        4.79        6.50      1.50 o 
  -6   5  16       19.67       21.76      2.06 o 
  -5   5  16        0.48        1.18      1.12 o 
  -4   5  16        2.00        5.55      1.20 o 
  -3   5  16       12.25       13.12      1.34 o 
  -2   5  16        1.33        2.53      1.11 o 
  -1   5  16       11.85       14.32      1.60 o 
   0   5  16        5.79        4.52      2.30 o 
 -15   0  17        0.75       -1.27      1.91 o 
 -13   0  17       56.61       63.23      3.48 o 
 -11   0  17        2.03        2.28      1.65 o 
  -9   0  17        0.02       -1.40      1.40 o 
  -7   0  17      148.61      140.04      4.86 o 
  -5   0  17       50.75       46.53      2.82 o 
  -3   0  17      209.85      208.60      6.42 o 
  -1   0  17        6.52        7.77      1.82 o 
   1   0  17        7.97        7.16      1.89 o 
   3   0  17        1.52        0.02      1.81 o 
   5   0  17        8.42        6.30      2.26 o 
 -16   1  17       22.45       26.63      2.85 o 
 -15   1  17       17.57       18.29      1.80 o 
 -14   1  17        0.19        2.35      1.31 o 
 -13   1  17        0.01       -0.67      1.21 o 
 -12   1  17        0.07        0.58      1.21 o 
 -11   1  17        0.09        0.66      1.12 o 
 -10   1  17        7.25        7.74      1.25 o 
  -9   1  17        9.45        9.77      1.56 o 
  -8   1  17       20.16       20.67      1.52 o 
  -7   1  17        0.44       -0.34      1.02 o 
  -6   1  17      125.82      122.14      3.14 o 
  -5   1  17       32.23       29.57      1.68 o 
  -4   1  17       14.99       15.33      1.40 o 
  -3   1  17       28.73       29.08      1.71 o 
  -2   1  17        0.38       -0.66      1.04 o 
  -1   1  17        3.15        3.54      1.18 o 
   0   1  17        1.15        2.18      1.15 o 
   1   1  17        3.57        3.47      1.56 o 
   2   1  17        0.66       -0.60      1.23 o 
   3   1  17        1.55       -1.23      1.31 o 
   4   1  17        0.19       -1.35      1.35 o 
   5   1  17       16.51       22.08      1.96 o 
 -15   2  17        0.40        0.27      2.07 o 
 -14   2  17        5.94        7.45      1.22 o 
 -13   2  17       27.55       25.26      1.52 o 
 -12   2  17        5.02        5.97      1.09 o 
 -11   2  17       22.37       23.44      1.38 o 
 -10   2  17        8.70        8.97      1.12 o 
  -9   2  17       51.07       49.45      1.86 o 
  -8   2  17        5.36        6.09      0.98 o 
  -7   2  17        0.11       -0.83      0.83 o 
  -6   2  17        0.67        0.01      0.81 o 
  -5   2  17        0.73        0.59      0.83 o 
  -4   2  17        3.39        2.51      0.86 o 
  -3   2  17        6.99        9.15      1.46 o 
  -2   2  17        0.26       -0.90      1.07 o 
  -1   2  17        0.03        1.11      1.62 o 
   0   2  17        0.18       -0.20      1.64 o 
   1   2  17        1.10        2.31      1.82 o 
   2   2  17        0.00       -0.12      1.77 o 
   3   2  17        0.55       -0.34      1.96 o 
   4   2  17        9.24       14.10      2.47 o 
 -14   3  17        3.08       -0.73      2.18 o 
 -13   3  17        0.00        1.55      1.39 o 
 -12   3  17        4.36        5.16      1.40 o 
 -11   3  17        2.17        1.80      1.29 o 
 -10   3  17        4.54        3.21      1.36 o 
  -9   3  17        2.62        3.19      1.23 o 
  -8   3  17        4.40        7.88      1.34 o 
  -7   3  17        0.70        0.55      1.17 o 
  -6   3  17        3.59        6.09      1.87 o 
  -5   3  17        1.97        2.12      1.23 o 
  -4   3  17        1.98        0.90      1.17 o 
  -3   3  17        0.28       -0.02      1.20 o 
  -2   3  17       15.22       17.50      1.60 o 
  -1   3  17        0.65       -0.39      1.21 o 
   0   3  17       22.50       23.19      1.81 o 
   1   3  17        1.08        3.59      1.76 o 
   2   3  17        1.04       -0.53      2.20 o 
 -11   4  17        0.24        0.38      1.84 o 
 -10   4  17        0.15       -0.18      1.39 o 
  -9   4  17        7.77        7.93      1.49 o 
  -8   4  17        0.06       -1.26      1.29 o 
  -7   4  17        0.82       -1.11      1.26 o 
  -6   4  17        0.94       -1.05      1.29 o 
  -5   4  17       58.61       68.76      2.11 o 
  -4   4  17        0.00        2.04      1.06 o 
  -3   4  17        1.36        1.17      1.32 o 
  -2   4  17        8.35        9.40      1.56 o 
  -1   4  17        0.24        1.39      1.40 o 
   0   4  17        0.56        1.72      1.48 o 
   1   4  17        0.40        2.99      2.28 o 
 -14   0  18       18.96       22.79      2.70 o 
 -12   0  18       65.16       68.95      3.65 o 
 -10   0  18       24.11       21.78      2.41 o 
  -8   0  18       11.81       14.84      2.09 o 
  -6   0  18      206.19      206.05      6.45 o 
  -4   0  18       15.70       20.85      2.33 o 
  -2   0  18       11.29        8.48      1.87 o 
   0   0  18        2.34        1.87      1.87 o 
   2   0  18        8.92       12.80      2.33 o 
   4   0  18        3.42        5.99      2.35 o 
 -15   1  18        0.90       -1.98      1.98 o 
 -14   1  18        4.25        2.11      1.43 o 
 -13   1  18        0.05       -1.25      1.27 o 
 -12   1  18       17.93       16.91      1.62 o 
 -11   1  18        0.43       -1.15      1.15 o 
 -10   1  18        0.07        0.01      1.57 o 
  -9   1  18        4.61        3.52      1.21 o 
  -8   1  18        9.56       10.70      1.33 o 
  -7   1  18        8.74       10.74      1.65 o 
  -6   1  18       11.12        9.27      1.62 o 
  -5   1  18        3.09        1.60      1.15 o 
  -4   1  18       16.72       16.54      1.89 o 
  -3   1  18        0.19       -1.07      1.90 o 
  -2   1  18        0.71       -0.26      1.16 o 
  -1   1  18        1.30        2.83      1.30 o 
   0   1  18        0.72        0.07      1.22 o 
   1   1  18       10.21       13.04      1.63 o 
   2   1  18        0.02       -1.37      1.37 o 
   3   1  18       18.11       21.44      1.92 o 
   4   1  18        8.18       13.46      2.65 o 
 -14   2  18        2.46        5.78      4.29 o 
 -13   2  18        6.59        9.52      1.48 o 
 -12   2  18       14.90       13.55      1.61 o 
 -11   2  18        0.27       -0.23      1.25 o 
 -10   2  18        3.55        3.15      1.29 o 
  -9   2  18       11.09       11.31      1.44 o 
  -8   2  18        0.22       -1.10      1.10 o 
  -7   2  18        1.27        3.01      1.22 o 
  -6   2  18        2.10        0.84      1.15 o 
  -5   2  18        7.77       11.05      1.57 o 
  -4   2  18        0.27       -0.10      1.14 o 
  -3   2  18        0.38       -0.07      1.54 o 
  -2   2  18        1.77        3.21      1.77 o 
  -1   2  18        9.91       10.54      2.11 o 
   0   2  18        0.05       -1.13      1.84 o 
   1   2  18        7.56       13.59      2.40 o 
   2   2  18       14.63       13.57      2.43 o 
 -12   3  18        0.68        0.68      1.52 o 
 -11   3  18        6.14        7.88      3.22 o 
 -10   3  18        0.35        1.39      1.40 o 
  -9   3  18        0.27       -1.14      1.26 o 
  -8   3  18        4.70        3.51      1.41 o 
  -7   3  18        0.14        0.76      1.26 o 
  -6   3  18        2.90        2.92      1.44 o 
  -5   3  18       24.27       26.77      1.92 o 
  -4   3  18        1.12       -0.10      1.28 o 
  -3   3  18       35.33       36.17      2.02 o 
  -2   3  18        0.05        2.92      1.92 o 
  -1   3  18        0.52        0.15      1.89 o 
   0   3  18        0.35       -1.10      1.89 o 
  -9   4  18        3.66        3.38      1.57 o 
  -8   4  18        1.12        0.93      1.43 o 
  -7   4  18        3.57        1.93      1.49 o 
  -6   4  18       15.55       16.81      1.78 o 
  -5   4  18        9.45       11.02      1.67 o 
  -4   4  18       10.76       12.43      1.35 o 
  -3   4  18        8.84       12.82      1.71 o 
  -2   4  18        3.07        8.02      2.35 o 
 -13   0  19       27.09       32.62      2.94 o 
 -11   0  19       47.79       50.79      3.26 o 
  -9   0  19        1.67        1.45      1.82 o 
  -7   0  19        4.45        4.91      1.79 o 
  -5   0  19        2.74        2.14      1.76 o 
  -3   0  19       31.71       31.07      2.89 o 
  -1   0  19        0.23        0.08      1.92 o 
   1   0  19       18.23       20.29      2.68 o 
 -13   1  19        1.40       -0.22      2.14 o 
 -12   1  19       27.38       27.63      2.00 o 
 -11   1  19       32.06       34.56      2.05 o 
 -10   1  19        5.73        3.41      1.38 o 
  -9   1  19        0.21        1.92      1.25 o 
  -8   1  19        1.15        0.45      2.36 o 
  -7   1  19       22.20       23.09      1.77 o 
  -6   1  19        6.92        7.61      1.37 o 
  -5   1  19       63.30       57.14      5.12 o 
  -4   1  19        8.52       10.29      2.20 o 
  -3   1  19       14.55       17.52      1.62 o 
  -2   1  19        2.51        0.21      2.23 o 
  -1   1  19        4.65        4.60      1.44 o 
   0   1  19       11.21       12.50      2.36 o 
   1   1  19        0.04       -1.19      2.00 o 
   2   1  19        4.79        7.53      2.40 o 
 -13   2  19        0.34        0.34      2.18 o 
 -12   2  19        0.64        2.40      2.16 o 
 -11   2  19        0.80        0.63      3.59 o 
 -10   2  19        0.00       -1.34      1.34 o 
  -9   2  19        0.14       -0.16      2.14 o 
  -8   2  19        0.63       -0.58      1.29 o 
  -7   2  19       15.76       18.76      1.68 o 
  -6   2  19       40.96       48.68      3.11 o 
  -5   2  19        0.01       -1.60      1.64 o 
  -4   2  19        2.86        2.72      1.89 o 
  -3   2  19        2.42        3.48      1.94 o 
  -2   2  19        2.58       -0.71      1.89 o 
  -1   2  19       13.42       11.60      2.28 o 
 -11   3  19        0.58        0.10      2.11 o 
 -10   3  19        8.05        6.80      2.25 o 
  -9   3  19        0.05       -1.37      1.37 o 
  -8   3  19        0.91        1.81      1.96 o 
  -7   3  19        0.33       -0.54      1.91 o 
  -6   3  19       11.97        9.54      2.28 o 
  -5   3  19        0.17        0.61      1.96 o 
  -4   3  19       16.42       20.07      2.60 o 
  -3   3  19        0.16       -0.34      1.96 o 
 -10   0  20        3.82        3.55      2.01 o 
  -8   0  20        6.07        1.77      1.98 o 
  -6   0  20       11.76       11.94      2.14 o 
  -4   0  20       10.89       12.12      2.31 o 
  -2   0  20       13.48       14.72      2.43 o 
   0   0  20        0.14        0.76      2.23 o 
 -12   1  20        2.14       -0.44      2.03 o 
 -11   1  20       13.90       16.99      2.58 o 
 -10   1  20        4.34        1.50      1.40 o 
  -9   1  20       16.82       20.52      1.81 o 
  -8   1  20       36.32       30.15      2.01 o 
  -7   1  20       10.69        8.33      1.53 o 
  -6   1  20        4.92        5.01      1.44 o 
  -5   1  20        0.00       -1.25      1.32 o 
  -4   1  20        0.88        0.54      1.37 o 
  -3   1  20        0.18       -0.43      1.44 o 
  -2   1  20        1.05       -0.23      1.44 o 
  -1   1  20        0.42        3.36      2.25 o 
  -8   2  20        7.79        9.45      2.30 o 
  -7   2  20        5.00        4.46      2.08 o 
  -6   2  20        1.28       -0.02      1.94 o 
  -5   2  20        1.60       -1.16      1.99 o 
  -7   0  21        0.31       -2.04      2.04 o 
  -5   0  21       11.65       15.82      2.57 o 
  -8   1  21        1.50        3.22      2.30 o 
  -7   1  21        0.10       -1.54      2.06 o 
  -6   1  21        0.13       -1.01      2.06 o 
  -5   1  21        0.40       -2.04      2.04 o 
                                                 
